# Supplementary material for: 1-(2-Azido­acet­yl)-3-methyl-2,6-diphenyl­piperidin-4-one
Source: Acta Crystallogr Sect E Struct Rep Online. 2010 Oct 9;66(Pt 11):o2733. doi: 10.1107/S1600536810039097 (PMC3009351; doi:10.1107/S1600536810039097)
Supplement: Supplementary file 2 [file e-66-o2733-Isup2.hkl]

#
# h,k,l, Fc-squared, Fo-squared, sigma(Fo-squared) and status flag
#
data_I
_shelx_title ' F in P2(1)/c'
_shelx_refln_list_code          4
_shelx_F_calc_maximum      133.45
_exptl_crystal_F_000       736.00
_reflns_d_resolution_high  0.7458
 
loop_
 _symmetry_equiv_pos_as_xyz
 'x, y, z'
 '-x, y+1/2, -z+1/2'
 '-x, -y, -z'
 'x, -y-1/2, z-1/2'
 
_cell_length_a    11.0418
_cell_length_b    15.7844
_cell_length_c    10.5684
_cell_angle_alpha  90.000
_cell_angle_beta  108.458
_cell_angle_gamma  90.000
 
_shelx_F_squared_multiplier     1.000
 
loop_
 _refln_index_h
 _refln_index_k
 _refln_index_l
 _refln_F_squared_calc
 _refln_F_squared_meas
 _refln_F_squared_sigma
 _refln_observed_status
   1   0   0     3901.02     4181.18     59.62 o
   2   0   0     1194.23     1261.83     17.99 o
   3   0   0    11576.43    11096.35    178.57 o
   4   0   0     1377.52     1337.06     22.07 o
   5   0   0      424.45      460.15      8.54 o
   6   0   0     3450.11     3237.14     45.16 o
   7   0   0       64.21       50.78      2.31 o
   8   0   0       16.24        9.94      1.08 o
   9   0   0        7.82       11.26      1.27 o
  10   0   0       33.16       40.44      2.81 o
  11   0   0       14.06       12.05      1.50 o
  12   0   0       54.16       54.93      6.56 o
  13   0   0        2.90        1.24      3.72 o
  14   0   0        9.13       15.25      5.14 o
   1   1   0       42.60       29.13      0.44 o
   2   1   0     1220.41     1189.03     10.61 o
   3   1   0     5060.25     4845.57     50.52 o
   4   1   0      113.77       92.62      1.48 o
   5   1   0       79.81      101.48      1.70 o
   6   1   0      142.57      147.97      3.51 o
   7   1   0       20.52       21.89      0.91 o
   8   1   0      293.06      279.77      3.74 o
   9   1   0       23.06       23.25      1.08 o
  10   1   0       95.07       91.05      2.06 o
  11   1   0       58.46       60.58      1.83 o
  12   1   0       10.14       14.73      1.58 o
  13   1   0        3.29        2.92      3.90 o
  14   1   0        2.35        1.57      2.94 o
   0   2   0     6613.02     6486.52     90.74 o
   1   2   0      223.89      233.00      5.40 o
   2   2   0      593.34      624.48      6.40 o
   3   2   0      822.47      734.18      8.77 o
   4   2   0       86.73      128.71      2.09 o
   5   2   0        0.00        0.91      0.47 o
   6   2   0        2.75        4.13      0.52 o
   7   2   0        8.34        7.09      1.03 o
   8   2   0       28.51       25.61      1.08 o
   9   2   0      162.27      151.90      2.87 o
  10   2   0        2.12        2.84      0.94 o
  11   2   0       13.38       11.84      1.25 o
  12   2   0       42.26       49.19      2.30 o
  13   2   0       13.04       13.83      3.25 o
   1   3   0     8064.40     8168.03    102.63 o
   2   3   0     2931.57     2879.13     28.75 o
   3   3   0     3102.32     3267.36     37.29 o
   4   3   0       21.96       32.64      1.19 o
   5   3   0      450.08      459.31      5.99 o
   6   3   0      169.21      152.60      2.68 o
   7   3   0      738.70      690.84      8.94 o
   8   3   0        0.09        0.20      0.78 o
   9   3   0       72.72       61.39      1.99 o
  10   3   0       15.98       15.43      1.22 o
  11   3   0        2.28        1.38      1.11 o
  12   3   0       48.69       46.98      2.26 o
  13   3   0        1.64        2.25      1.44 o
   0   4   0    10733.25    11190.56    182.45 o
   1   4   0     1860.86     1681.91     18.13 o
   2   4   0     4068.61     4295.27     45.50 o
   3   4   0      517.41      520.25      5.65 o
   4   4   0       17.45       15.09      0.73 o
   5   4   0      273.26      308.16      4.61 o
   6   4   0       16.06       10.86      0.80 o
   7   4   0        2.38        1.91      0.74 o
   8   4   0      294.42      267.00      4.36 o
   9   4   0       95.44       87.11      2.36 o
  10   4   0        0.55       -0.32      1.03 o
  11   4   0       13.84       14.31      1.49 o
  12   4   0        0.51        2.10      1.29 o
  13   4   0        1.73        3.75      1.43 o
   1   5   0     2610.58     2811.65     31.79 o
   2   5   0      321.36      381.78      4.88 o
   3   5   0      812.36      875.28      9.75 o
   4   5   0     1602.86     1629.55     17.77 o
   5   5   0        3.16        2.20      0.52 o
   6   5   0       33.10       32.58      1.16 o
   7   5   0       14.03       12.43      1.01 o
   8   5   0       15.91       13.77      1.22 o
   9   5   0      270.94      238.32      4.46 o
  10   5   0        3.60        2.45      1.18 o
  11   5   0       33.30       33.19      2.09 o
  12   5   0       19.32       20.24      1.79 o
  13   5   0        2.53        2.86      1.53 o
   0   6   0      227.61      230.76      3.85 o
   1   6   0      822.24      875.30      9.76 o
   2   6   0     2007.72     2124.27     24.64 o
   3   6   0      702.01      696.29      7.48 o
   4   6   0     2571.91     2634.34     28.34 o
   5   6   0      330.89      301.63      4.03 o
   6   6   0       39.82       31.43      1.24 o
   7   6   0       25.62       24.36      1.59 o
   8   6   0        0.06       -0.32      1.18 o
   9   6   0       25.79       24.37      2.20 o
  10   6   0       13.91       11.44      1.49 o
  11   6   0        0.01        0.71      1.59 o
  12   6   0       11.38        9.80      1.57 o
  13   6   0        9.21       13.59      1.82 o
   1   7   0      186.26      196.42      3.47 o
   2   7   0      424.72      529.85      7.24 o
   3   7   0      612.54      621.81      7.99 o
   4   7   0       30.96       36.22      1.08 o
   5   7   0       25.56       26.16      1.00 o
   6   7   0       88.00       91.76      2.06 o
   7   7   0       62.14       62.15      1.83 o
   8   7   0        9.79       11.40      1.16 o
   9   7   0        1.52        3.95      1.10 o
  10   7   0        8.81       11.23      1.51 o
  11   7   0        0.85       -1.19      1.19 o
  12   7   0        9.78       14.38      2.67 o
  13   7   0        6.24        8.40      3.12 o
   0   8   0     2162.59     2426.95     34.60 o
   1   8   0      124.65      116.40      1.94 o
   2   8   0      531.63      599.35      7.68 o
   3   8   0        8.84       14.85      0.70 o
   4   8   0      191.65      209.40      3.00 o
   5   8   0        5.23        3.71      0.71 o
   6   8   0       52.39       59.32      2.10 o
   7   8   0        3.32        4.01      0.91 o
   8   8   0       17.56       18.01      1.47 o
   9   8   0        2.09        1.44      1.11 o
  10   8   0       28.92       30.45      2.42 o
  11   8   0        2.89        5.41      1.98 o
  12   8   0        0.70       -0.68      1.85 o
   1   9   0      109.50      117.14      2.03 o
   2   9   0       13.13       13.70      0.84 o
   3   9   0      327.84      351.74      4.78 o
   4   9   0      168.57      172.47      2.67 o
   5   9   0      216.53      185.36      3.32 o
   6   9   0        5.24        7.98      0.94 o
   7   9   0        0.54        0.16      0.97 o
   8   9   0       34.96       32.97      2.19 o
   9   9   0       94.44       91.08      3.60 o
  10   9   0        4.34        4.00      1.64 o
  11   9   0       11.66       10.28      2.01 o
  12   9   0       33.53       39.57      3.03 o
   0  10   0        0.88        1.57      0.67 o
   1  10   0        2.61        1.73      0.59 o
   2  10   0       35.09       43.62      1.43 o
   3  10   0        0.01        0.19      0.74 o
   4  10   0      159.73      163.15      4.70 o
   5  10   0       66.77       67.87      2.23 o
   6  10   0      431.08      403.95      7.06 o
   7  10   0      301.38      285.59      6.65 o
   8  10   0        0.06        0.39      1.22 o
   9  10   0       33.66       34.83      2.47 o
  10  10   0       13.11       14.31      2.39 o
  11  10   0        1.19        4.93      2.79 o
  12  10   0        1.43        1.52      2.03 o
   1  11   0       74.63       74.44      2.28 o
   2  11   0        5.82        8.52      1.05 o
   3  11   0       34.92       37.08      1.83 o
   4  11   0      163.51      137.44      6.00 o
   5  11   0      279.50      269.69      5.16 o
   6  11   0      219.71      203.41      5.21 o
   7  11   0       17.69       20.27      2.08 o
   8  11   0       44.52       47.70      3.97 o
   9  11   0        4.88        5.54      1.63 o
  10  11   0       10.25        9.00      1.93 o
  11  11   0        3.51        9.01      2.12 o
   0  12   0       34.75       40.60      3.01 o
   1  12   0        8.89       10.33      1.38 o
   2  12   0        0.90       -0.18      1.00 o
   3  12   0        3.22        2.82      1.04 o
   4  12   0        7.54        4.82      1.16 o
   5  12   0       69.94       77.29      2.51 o
   6  12   0        0.00        0.77      1.30 o
   7  12   0        0.92       -0.46      1.29 o
   8  12   0        0.05        0.79      1.36 o
   9  12   0        7.65       12.99      1.93 o
  10  12   0       14.80       22.65      2.43 o
  11  12   0       16.29       17.35      2.82 o
   1  13   0        0.16       -0.18      1.00 o
   2  13   0      269.20      270.71      7.02 o
   3  13   0       17.67       19.95      1.87 o
   4  13   0     1034.05     1000.31     20.87 o
   5  13   0       36.80       31.14      2.41 o
   6  13   0       11.92       16.27      1.85 o
   7  13   0        9.39        7.37      1.64 o
   8  13   0       97.25      121.00      4.37 o
   9  13   0       83.02       93.57      4.80 o
  10  13   0       34.12       39.73      3.99 o
  11  13   0        3.77        4.43      4.25 o
   0  14   0        0.03        2.13      1.77 o
   1  14   0       33.13       26.88      2.07 o
   2  14   0        7.85        7.45      1.56 o
   3  14   0       58.90       57.59      4.70 o
   4  14   0      125.31      134.91      5.23 o
   5  14   0       20.75       21.26      2.32 o
   6  14   0       20.37       22.35      2.42 o
   7  14   0       22.83       17.77      2.34 o
   8  14   0       27.21       31.80      2.56 o
   9  14   0       77.59       95.71      4.15 o
  10  14   0       22.21       31.73      5.67 o
   1  15   0      273.17      232.91      6.58 o
   2  15   0       12.22       21.67      2.07 o
   3  15   0       98.04      104.75      4.43 o
   4  15   0        0.05       -0.35      1.95 o
   5  15   0       62.67       67.31      7.80 o
   6  15   0      149.49      156.54      5.75 o
   7  15   0       24.03       29.37      4.34 o
   8  15   0       24.18       29.00      2.98 o
   9  15   0       56.13       65.77      5.67 o
   0  16   0       47.72       48.22      4.08 o
   1  16   0       77.76       76.84      3.57 o
   2  16   0       47.39       44.75      2.82 o
   3  16   0        2.67        2.70      1.86 o
   4  16   0       61.10       59.92      4.96 o
   5  16   0       16.87       17.33      2.37 o
   6  16   0        5.06        4.46      2.07 o
   7  16   0        0.03       -0.99      1.70 o
   8  16   0        2.84        5.32      2.84 o
   1  17   0      147.06      136.30      5.01 o
   2  17   0       97.04      114.33      4.51 o
   3  17   0        0.55       -2.13      2.13 o
   4  17   0       70.50       71.80      5.32 o
   5  17   0        2.28        5.95      3.19 o
   6  17   0        8.76        9.22      2.17 o
   7  17   0        6.52        4.25      3.01 o
   0  18   0       58.25       62.94      5.14 o
   1  18   0       12.05       11.87      2.07 o
   2  18   0        0.23        0.53      2.30 o
   3  18   0       26.18       37.76      4.25 o
   4  18   0        6.28        4.61      2.66 o
   5  18   0        2.75        2.52      1.83 o
   6  18   0       14.65       15.25      3.55 o
   1  19   0        0.00        0.89      2.48 o
   2  19   0       36.70       40.95      4.43 o
   3  19   0       36.10       38.83      4.43 o
   4  19   0       35.83       45.21      4.79 o
   5  19   0       28.27       34.04      4.61 o
   0  20   0       10.44        4.96      2.84 o
   1  20   0       11.69       12.06      3.19 o
   2  20   0       30.13       36.52      4.43 o
   3  20   0        0.08        1.60      2.48 o
   4  20   0        1.61        7.62      3.19 o
   1  21   0        2.50        1.77      3.01 o
 -14   1   1       18.07       15.04      4.34 o
 -13   1   1        0.94        4.78      1.40 o
 -12   1   1        8.94        6.27      1.16 o
 -11   1   1       83.75       69.13      2.12 o
 -10   1   1        3.48        2.59      0.77 o
  -9   1   1      151.88      146.01      2.51 o
  -8   1   1      310.94      311.89      4.03 o
  -7   1   1       50.44       60.99      1.48 o
  -6   1   1       74.59       97.73      1.67 o
  -5   1   1     2716.47     2666.22     28.20 o
  -4   1   1      687.31      643.82      7.14 o
  -3   1   1     8237.29     7568.65    135.54 o
  -2   1   1     7423.43     7375.92     85.30 o
  -1   1   1     7043.80     7248.77     82.75 o
   0   1   1      423.77      390.02      3.06 o
   1   1   1     7298.86     7362.22     60.14 o
   2   1   1     3081.80     3128.37     27.80 o
   3   1   1     1167.52     1142.43     14.48 o
   4   1   1      686.49      728.06      8.82 o
   5   1   1      238.90      223.98      3.01 o
   6   1   1      290.82      277.97      3.71 o
   7   1   1       52.47       49.10      1.37 o
   8   1   1      202.37      181.66      2.97 o
   9   1   1       19.01       20.99      1.51 o
  10   1   1       32.22       30.70      1.29 o
  11   1   1        1.40        1.93      1.14 o
  12   1   1        0.20       -1.16      2.25 o
  13   1   1        0.01       -2.00      4.96 o
 -14   2   1        1.76        1.90      2.75 o
 -13   2   1        1.03        0.22      1.28 o
 -12   2   1        4.34        4.65      1.68 o
 -11   2   1       17.16       15.47      1.25 o
 -10   2   1      125.06      109.50      2.51 o
  -9   2   1       30.86       30.92      1.37 o
  -8   2   1      236.06      218.59      5.22 o
  -7   2   1      255.78      249.38      3.87 o
  -6   2   1        0.06        0.37      0.74 o
  -5   2   1      425.71      384.64      5.07 o
  -4   2   1     6620.25     6922.76     78.43 o
  -3   2   1     2236.03     2380.84     36.21 o
  -2   2   1    17808.89    17222.22    214.83 o
  -1   2   1      135.12      197.17      2.73 o
   0   2   1      607.02      624.47      5.73 o
   1   2   1     1283.34     1506.90     13.07 o
   2   2   1     6322.44     6456.39     60.10 o
   3   2   1       75.63       49.70      0.87 o
   4   2   1      198.38      215.85      2.80 o
   5   2   1       40.65       41.42      1.06 o
   6   2   1      139.13      125.67      2.10 o
   7   2   1      103.23      104.02      2.09 o
   8   2   1      183.04      180.89      2.99 o
   9   2   1      119.64      127.55      2.51 o
  10   2   1       41.59       41.74      1.94 o
  11   2   1       28.41       33.27      1.88 o
  12   2   1        0.12       -0.45      2.37 o
  13   2   1        0.10       -1.01      4.52 o
 -14   3   1        0.00       -1.41      1.41 o
 -13   3   1        4.94        6.67      1.51 o
 -12   3   1        0.77        2.72      1.47 o
 -11   3   1        8.55        7.09      1.13 o
 -10   3   1       92.09       93.80      2.33 o
  -9   3   1      121.50      107.55      2.38 o
  -8   3   1        3.23        2.38      0.76 o
  -7   3   1       67.04       67.32      1.77 o
  -6   3   1     1739.30     1793.05     21.06 o
  -5   3   1     2488.70     2532.31     29.26 o
  -4   3   1     5397.46     5421.76     61.57 o
  -3   3   1      995.10     1034.20     13.33 o
  -2   3   1     2560.24     2748.98     34.41 o
  -1   3   1       17.36       21.36      0.69 o
   0   3   1       70.83       69.22      1.00 o
   1   3   1     4864.87     5099.19     45.26 o
   2   3   1      937.52      985.61      9.04 o
   3   3   1      591.72      590.24      6.77 o
   4   3   1       87.96       86.96      1.59 o
   5   3   1      113.93      117.55      2.06 o
   6   3   1      323.31      342.94      4.89 o
   7   3   1        9.02       12.45      0.98 o
   8   3   1        0.90        2.79      1.14 o
   9   3   1       20.24       15.71      1.22 o
  10   3   1       47.99       54.97      2.71 o
  11   3   1       39.95       45.62      2.21 o
  12   3   1        0.23       -1.27      1.27 o
  13   3   1       11.50       11.61      3.26 o
 -14   4   1       15.40       23.51      2.22 o
 -13   4   1        4.41        5.23      1.46 o
 -12   4   1        1.56        1.07      1.12 o
 -11   4   1        0.06        0.77      0.99 o
 -10   4   1       84.42       74.69      2.11 o
  -9   4   1        0.27        0.44      0.84 o
  -8   4   1      250.41      230.00      3.86 o
  -7   4   1       51.14       67.40      2.43 o
  -6   4   1       96.89       86.90      1.88 o
  -5   4   1      195.10      216.53      3.23 o
  -4   4   1     1750.14     1974.96     25.23 o
  -3   4   1     2000.44     2027.36     25.62 o
  -2   4   1     1339.97     1415.68     18.05 o
  -1   4   1       25.33       33.27      1.13 o
   0   4   1       27.97       42.14      1.15 o
   1   4   1     4934.30     4993.36     46.47 o
   2   4   1      964.69      993.24      9.14 o
   3   4   1      588.35      599.29      6.87 o
   4   4   1        9.17       11.89      0.67 o
   5   4   1       70.40       73.28      1.59 o
   6   4   1        2.35        3.93      0.72 o
   7   4   1      158.61      151.09      2.90 o
   8   4   1      411.24      380.16      6.40 o
   9   4   1       33.48       32.11      2.84 o
  10   4   1        6.57        5.83      1.26 o
  11   4   1        0.39        1.57      1.34 o
  12   4   1        9.68       15.33      1.71 o
  13   4   1        1.43       -0.35      3.81 o
 -13   5   1        1.80        0.31      1.39 o
 -12   5   1        0.00       -0.06      1.31 o
 -11   5   1        0.63        1.55      1.07 o
 -10   5   1       72.81       79.51      3.20 o
  -9   5   1       64.01       52.41      1.84 o
  -8   5   1       14.65       13.22      1.06 o
  -7   5   1      362.81      351.53      5.11 o
  -6   5   1      141.78      131.63      2.43 o
  -5   5   1      145.25      163.21      2.65 o
  -4   5   1      380.12      399.30      5.73 o
  -3   5   1     2170.40     2229.93     31.14 o
  -2   5   1      323.05      338.22      5.50 o
  -1   5   1     2855.09     2735.52     29.72 o
   0   5   1     4863.12     5078.46     53.98 o
   1   5   1       10.47       14.01      0.94 o
   2   5   1     1407.41     1419.43     13.71 o
   3   5   1     3785.54     3805.86     38.11 o
   4   5   1      557.55      587.66      6.94 o
   5   5   1      234.13      239.38      3.54 o
   6   5   1      353.24      389.41      5.48 o
   7   5   1      806.68      790.50     11.02 o
   8   5   1        0.52        1.14      1.00 o
   9   5   1       80.06       73.27      2.72 o
  10   5   1        2.46        5.93      1.40 o
  11   5   1        2.04        2.96      1.83 o
  12   5   1        0.38       -1.08      1.24 o
  13   5   1       18.93       15.48      3.68 o
 -13   6   1        0.00        0.99      1.47 o
 -12   6   1        9.93       13.77      1.61 o
 -11   6   1       33.27       34.27      2.57 o
 -10   6   1        1.67        4.71      1.12 o
  -9   6   1        1.42        0.53      0.85 o
  -8   6   1       46.41       45.41      1.63 o
  -7   6   1       11.77       13.10      0.97 o
  -6   6   1       16.13       24.35      1.06 o
  -5   6   1        1.22        3.83      0.95 o
  -4   6   1     1172.02     1170.67     12.96 o
  -3   6   1      536.23      564.56      7.71 o
  -2   6   1      516.15      615.02      7.02 o
  -1   6   1       88.20      125.79      1.82 o
   0   6   1        0.98        3.64      0.82 o
   1   6   1      150.61      188.72      2.57 o
   2   6   1      291.54      299.06      3.54 o
   3   6   1       17.16       21.13      0.77 o
   4   6   1      515.48      483.93      5.88 o
   5   6   1       21.81       26.63      1.23 o
   6   6   1        8.71       11.58      0.96 o
   7   6   1      281.68      281.92      4.90 o
   8   6   1      185.69      171.90      4.11 o
   9   6   1        4.22        5.38      1.28 o
  10   6   1        2.19        2.55      1.77 o
  11   6   1        4.38        3.03      1.40 o
  12   6   1       14.26       23.26      2.56 o
  13   6   1       11.04       19.42      4.43 o
 -13   7   1       77.51      107.58      3.94 o
 -12   7   1       69.71       81.40      3.03 o
 -11   7   1       21.29       16.38      2.51 o
 -10   7   1       16.71       13.11      1.48 o
  -9   7   1        2.16        2.15      0.95 o
  -8   7   1        1.37        1.03      0.84 o
  -7   7   1       58.73       52.19      1.66 o
  -6   7   1       10.13       11.18      0.81 o
  -5   7   1        1.42        1.79      0.54 o
  -4   7   1       18.76       18.59      0.98 o
  -3   7   1     1126.12     1291.91     22.43 o
  -2   7   1       48.86       57.44      1.33 o
  -1   7   1      140.00      148.77      2.25 o
   0   7   1       83.90      108.97      1.74 o
   1   7   1     1109.52     1226.43     13.61 o
   2   7   1        3.55        5.92      0.46 o
   3   7   1      374.33      413.08      4.81 o
   4   7   1      365.05      359.41      4.61 o
   5   7   1      379.63      395.25      5.47 o
   6   7   1       45.61       43.72      1.65 o
   7   7   1      158.23      160.28      3.86 o
   8   7   1        8.42        8.73      1.31 o
   9   7   1       59.71       61.50      2.81 o
  10   7   1      108.48      107.16      3.48 o
  11   7   1        2.22        0.34      1.87 o
  12   7   1        0.04        1.99      1.70 o
 -13   8   1        8.41       10.41      2.19 o
 -12   8   1       20.34       21.51      2.43 o
 -11   8   1        1.13       -0.67      1.13 o
 -10   8   1        1.21        2.52      1.19 o
  -9   8   1       26.12       22.34      1.74 o
  -8   8   1       14.08       13.04      1.27 o
  -7   8   1        7.22        8.41      0.94 o
  -6   8   1        0.70        0.43      0.64 o
  -5   8   1       63.29       54.80      1.36 o
  -4   8   1        0.25        0.75      0.46 o
  -3   8   1       52.74       44.05      1.39 o
  -2   8   1     2404.17     2540.25     27.31 o
  -1   8   1      976.22     1129.92     12.51 o
   0   8   1      110.21      127.46      2.21 o
   1   8   1     1140.38     1154.70     12.93 o
   2   8   1      355.09      371.70      5.16 o
   3   8   1     1581.96     1605.44     15.70 o
   4   8   1        4.35        4.02      0.69 o
   5   8   1       14.18       11.74      0.97 o
   6   8   1      206.82      208.32      5.00 o
   7   8   1       62.74       64.07      2.66 o
   8   8   1        2.55        3.51      1.22 o
   9   8   1      208.60      205.82      4.89 o
  10   8   1        8.77       16.77      2.08 o
  11   8   1        0.09       -0.54      1.71 o
  12   8   1        2.93        2.91      1.94 o
 -12   9   1       67.65       87.29      4.86 o
 -11   9   1        1.62        2.30      1.58 o
 -10   9   1       21.45       18.93      2.52 o
  -9   9   1       11.67        9.60      1.56 o
  -8   9   1        1.23        1.17      0.94 o
  -7   9   1      213.90      220.70      3.99 o
  -6   9   1        2.67        2.05      0.76 o
  -5   9   1      112.84      127.08      2.37 o
  -4   9   1      142.75      141.02      2.67 o
  -3   9   1      130.30      150.36      2.85 o
  -2   9   1      598.28      647.44      9.54 o
  -1   9   1      243.94      237.24      3.21 o
   0   9   1      588.92      658.39      8.33 o
   1   9   1      227.74      242.22      3.40 o
   2   9   1      545.81      501.19      6.19 o
   3   9   1        2.72        1.87      0.49 o
   4   9   1      740.43      710.08      9.64 o
   5   9   1     1779.04     1713.05     24.70 o
   6   9   1        4.36        4.00      2.11 o
   7   9   1       21.70       21.54      2.45 o
   8   9   1       12.71       13.64      1.72 o
   9   9   1        3.39        4.38      1.60 o
  10   9   1        0.15        1.78      1.49 o
  11   9   1       24.59       28.41      2.60 o
  12   9   1       13.10       19.09      4.96 o
 -12  10   1       23.30       27.25      2.98 o
 -11  10   1       17.28       12.59      2.06 o
 -10  10   1        1.16       -1.24      1.44 o
  -9  10   1       19.67       17.74      1.87 o
  -8  10   1      116.43      117.26      3.80 o
  -7  10   1      109.26      118.90      3.86 o
  -6  10   1      133.26      128.20      3.18 o
  -5  10   1        4.69        7.95      1.14 o
  -4  10   1      483.83      440.01      8.36 o
  -3  10   1      489.52      469.29      6.89 o
  -2  10   1        0.99        3.16      0.90 o
  -1  10   1      743.26      772.31      8.91 o
   0  10   1       12.92       18.57      0.91 o
   1  10   1       48.73       49.92      1.63 o
   2  10   1       17.32       19.74      1.11 o
   3  10   1      259.62      274.31      6.63 o
   4  10   1       31.38       22.93      1.34 o
   5  10   1      622.42      610.73      9.76 o
   6  10   1      258.40      263.15      6.27 o
   7  10   1        1.29       -1.00      1.33 o
   8  10   1       58.29       57.01      2.89 o
   9  10   1       33.76       33.18      2.55 o
  10  10   1        1.51        0.38      2.29 o
  11  10   1        5.92        2.01      1.93 o
 -12  11   1       15.39       22.16      5.32 o
 -11  11   1        0.37        1.01      1.54 o
 -10  11   1       13.06       14.24      2.08 o
  -9  11   1        5.33        2.81      1.54 o
  -8  11   1       27.04       26.80      2.08 o
  -7  11   1        6.16        7.25      1.26 o
  -6  11   1      133.94      115.10      3.05 o
  -5  11   1       31.96       36.03      1.66 o
  -4  11   1       28.03       24.41      1.60 o
  -3  11   1        6.88        8.22      1.09 o
  -2  11   1       57.13       69.65      2.04 o
  -1  11   1       66.76       70.22      2.45 o
   0  11   1        2.73        3.32      0.78 o
   1  11   1       10.14       17.15      1.74 o
   2  11   1       18.72       21.36      1.38 o
   3  11   1      508.14      532.29      9.73 o
   4  11   1       93.97       84.73      2.50 o
   5  11   1      238.81      233.12      5.68 o
   6  11   1      314.29      295.73      6.93 o
   7  11   1       33.05       30.25      2.83 o
   8  11   1       18.90       17.81      2.11 o
   9  11   1        8.82       15.84      2.77 o
  10  11   1       23.52       23.36      2.51 o
  11  11   1       16.66       23.77      3.08 o
 -11  12   1       23.60       28.37      3.15 o
 -10  12   1        0.00       -0.49      1.57 o
  -9  12   1       13.42       11.61      2.19 o
  -8  12   1        4.19        3.31      1.42 o
  -7  12   1        1.74        2.86      1.33 o
  -6  12   1       55.44       49.34      2.08 o
  -5  12   1      507.60      459.71     14.71 o
  -4  12   1      141.92      123.22      3.44 o
  -3  12   1       72.03       63.80      3.81 o
  -2  12   1      122.26      129.93      7.89 o
  -1  12   1      111.45      121.36      3.95 o
   0  12   1        7.93        9.91      1.31 o
   1  12   1      354.75      326.44      7.83 o
   2  12   1      820.08      800.86     18.08 o
   3  12   1      218.81      207.96      4.78 o
   4  12   1        0.51        2.14      1.59 o
   5  12   1      920.43      899.96     16.48 o
   6  12   1      124.95      117.15      3.96 o
   7  12   1        2.65        3.06      1.50 o
   8  12   1        0.69        2.66      1.63 o
   9  12   1        0.82       -1.30      3.02 o
  10  12   1        0.10       -1.60      1.60 o
  11  12   1       22.76       21.63      5.85 o
 -11  13   1       29.97       54.43      6.56 o
 -10  13   1       16.51       23.24      2.40 o
  -9  13   1      196.23      226.43      7.01 o
  -8  13   1       31.60       29.49      2.32 o
  -7  13   1        3.26        5.06      1.52 o
  -6  13   1       66.34       59.73      2.28 o
  -5  13   1        9.89        7.57      1.36 o
  -4  13   1       15.16       15.58      1.81 o
  -3  13   1       11.23       13.69      4.43 o
  -2  13   1       18.46       21.45      1.88 o
  -1  13   1        0.14        0.62      1.06 o
   0  13   1      269.62      278.44      8.42 o
   1  13   1       20.90       18.54      1.69 o
   2  13   1       40.03       44.58      2.75 o
   3  13   1       23.17       21.43      4.52 o
   4  13   1      246.29      228.66      5.72 o
   5  13   1       18.08       17.48      3.79 o
   6  13   1      126.07      112.83      5.03 o
   7  13   1       27.07       27.96      2.32 o
   8  13   1       36.90       45.74      2.86 o
   9  13   1        0.29       -1.59      2.17 o
  10  13   1       37.18       38.68      3.53 o
 -10  14   1       14.66       16.37      2.75 o
  -9  14   1       11.40       10.32      2.81 o
  -8  14   1       13.66       13.45      2.30 o
  -7  14   1       22.71       26.13      2.62 o
  -6  14   1       79.87       68.69      3.56 o
  -5  14   1      167.24      144.51      5.60 o
  -4  14   1       14.91       15.07      1.88 o
  -3  14   1       16.48       14.27      1.76 o
  -2  14   1        1.04        0.84      1.19 o
  -1  14   1       35.93       29.69      2.19 o
   0  14   1       56.44       46.61      2.75 o
   1  14   1      106.23      107.47      4.01 o
   2  14   1      334.25      313.91      9.48 o
   3  14   1      132.11      147.50      7.27 o
   4  14   1      273.12      286.90     10.55 o
   5  14   1       81.59       81.46      4.04 o
   6  14   1       20.70       17.22      2.38 o
   7  14   1       50.40       52.42      4.12 o
   8  14   1        0.93       -1.03      3.02 o
   9  14   1        5.43        7.52      2.19 o
  10  14   1        5.89       20.57      5.50 o
  -9  15   1        3.64        3.90      2.84 o
  -8  15   1        0.01       -0.03      1.79 o
  -7  15   1        0.03       -0.18      1.76 o
  -6  15   1        0.45        1.06      2.66 o
  -5  15   1       17.96       22.30      2.32 o
  -4  15   1        2.42        1.08      1.68 o
  -3  15   1       42.36       40.35      2.57 o
  -2  15   1       62.99       66.98      3.25 o
  -1  15   1       71.62       71.66      3.38 o
   0  15   1       80.00       74.42      9.40 o
   1  15   1      170.77      168.68      5.37 o
   2  15   1       98.13       86.28      3.66 o
   3  15   1        1.60        5.14      2.48 o
   4  15   1      124.67      121.57      5.00 o
   5  15   1      103.45       91.37      7.09 o
   6  15   1       14.37        8.92      2.25 o
   7  15   1       39.86       37.09      3.28 o
   8  15   1       13.31       16.90      2.77 o
  -8  16   1        2.48        3.19      2.48 o
  -7  16   1        6.05        4.17      2.39 o
  -6  16   1        1.51        1.42      1.69 o
  -5  16   1        5.66        6.07      2.39 o
  -4  16   1       45.30       44.48      2.82 o
  -3  16   1        3.40        0.82      1.44 o
  -2  16   1       45.78       55.56      3.19 o
  -1  16   1       16.73       10.81      1.81 o
   0  16   1       53.89       47.48      4.52 o
   1  16   1       13.53       12.54      2.30 o
   2  16   1       93.41       95.02      5.85 o
   3  16   1      199.62      198.38      9.22 o
   4  16   1        9.34       11.26      3.19 o
   5  16   1        5.34        3.72      1.92 o
   6  16   1       27.81       27.25      2.90 o
   7  16   1       81.63       81.42      5.76 o
  -7  17   1        0.14       -0.89      2.30 o
  -6  17   1        1.47        3.58      1.87 o
  -5  17   1       31.18       35.94      2.88 o
  -4  17   1       13.09       11.52      2.84 o
  -3  17   1       39.15       38.46      3.37 o
  -2  17   1        9.72       15.70      2.07 o
  -1  17   1       85.24       80.49      3.75 o
   0  17   1        0.88        0.57      1.49 o
   1  17   1       65.27       68.17      3.56 o
   2  17   1        0.33        2.13      2.30 o
   3  17   1        6.78       10.11      3.01 o
   4  17   1        1.65       -1.41      1.79 o
   5  17   1        6.75        4.92      4.34 o
   6  17   1        0.02       -1.41      1.83 o
   7  17   1        0.43       -1.95      2.48 o
  -6  18   1        0.44        3.72      2.66 o
  -5  18   1       14.51       13.14      2.75 o
  -4  18   1       11.99       14.01      3.19 o
  -3  18   1       61.88       58.86      4.96 o
  -2  18   1       19.05       14.79      2.07 o
  -1  18   1      117.80      132.96      6.74 o
   0  18   1       20.77       23.98      2.50 o
   1  18   1      101.34      112.93      6.91 o
   2  18   1        5.95        8.69      2.84 o
   3  18   1       11.00       20.03      3.55 o
   4  18   1        8.90        6.99      2.13 o
   5  18   1        0.44        3.26      1.96 o
  -5  19   1        1.76        3.19      2.84 o
  -4  19   1        1.17       -0.71      2.30 o
  -3  19   1       38.12       35.10      4.08 o
  -2  19   1        0.00       -0.62      1.63 o
  -1  19   1       11.88       12.81      3.55 o
   0  19   1        0.06        1.60      2.30 o
   1  19   1        0.51        0.89      2.48 o
   2  19   1        7.01        7.80      2.84 o
   3  19   1        0.08       -0.53      2.30 o
   4  19   1        0.82        3.90      3.01 o
  -4  20   1        1.59        2.84      2.84 o
  -3  20   1        8.55       10.46      3.37 o
  -2  20   1        0.21        0.18      2.48 o
  -1  20   1        2.16       -1.77      2.30 o
   0  20   1        5.63        4.08      2.84 o
   1  20   1       18.37       19.32      3.55 o
   2  20   1       25.33       33.86      4.43 o
   3  20   1        4.33        1.42      2.84 o
   0  21   1        2.87        7.80      3.37 o
 -14   0   2       84.81       74.26      5.01 o
 -13   0   2        0.06       -0.50      2.03 o
 -12   0   2        0.18        0.72      1.76 o
 -11   0   2        5.64        5.96      1.25 o
 -10   0   2       38.42       29.51      1.74 o
  -9   0   2      691.43      619.19     10.11 o
  -8   0   2       25.07       15.67      1.22 o
  -7   0   2     2443.30     2320.06     32.87 o
  -6   0   2      111.48      117.99      2.60 o
  -5   0   2      435.82      391.56      8.71 o
  -4   0   2     1226.19     1166.50     19.12 o
  -3   0   2     7701.77     7408.04    117.20 o
  -2   0   2      650.21      491.80      8.52 o
  -1   0   2    12926.95    13160.01    287.47 o
   0   0   2     2967.66     2777.76     32.36 o
   1   0   2     7121.28     7157.72     96.30 o
   2   0   2        7.83        5.34      0.48 o
   3   0   2     1733.70     1887.61     30.86 o
   4   0   2     2351.78     2303.83     45.05 o
   5   0   2        1.69        3.99      0.75 o
   6   0   2     1019.47      955.06     16.70 o
   7   0   2       90.90       88.98      4.73 o
   8   0   2        9.96        6.85      1.15 o
   9   0   2      360.23      358.97      6.73 o
  10   0   2      113.95      116.83      8.16 o
  11   0   2        9.97        6.38      3.72 o
  12   0   2        6.14        3.01      3.72 o
  13   0   2        0.17       -3.72      3.72 o
 -14   1   2       13.82       22.73      2.56 o
 -13   1   2        4.24        4.14      1.50 o
 -12   1   2        5.70        4.74      1.10 o
 -11   1   2       41.51       40.56      1.67 o
 -10   1   2        0.02        0.28      0.82 o
  -9   1   2       65.83       61.08      1.81 o
  -8   1   2        0.00        0.43      0.58 o
  -7   1   2     1376.48     1299.85     13.39 o
  -6   1   2     1519.01     1382.48     14.04 o
  -5   1   2       48.63       36.02      2.71 o
  -4   1   2     7330.07     7061.82     86.71 o
  -3   1   2      167.72      186.89      2.64 o
  -2   1   2      353.63      445.19      5.02 o
  -1   1   2      315.53      281.47      4.58 o
   0   1   2     5319.63     5444.13     47.92 o
   1   1   2      125.98      125.13      1.31 o
   2   1   2     2303.30     2345.87     20.99 o
   3   1   2      211.99      231.23      3.20 o
   4   1   2      208.33      215.19      3.12 o
   5   1   2     1062.81     1057.94     12.76 o
   6   1   2       24.86       31.53      1.63 o
   7   1   2       10.49        8.86      0.74 o
   8   1   2      104.37       97.99      2.10 o
   9   1   2      310.98      315.64      4.31 o
  10   1   2       15.12       14.26      2.33 o
  11   1   2       25.56       21.10      3.19 o
  12   1   2        0.81       -0.71      2.51 o
  13   1   2       16.40       20.01      3.76 o
 -14   2   2       15.18       16.76      1.89 o
 -13   2   2       24.83       24.17      1.75 o
 -12   2   2        3.76        3.51      1.07 o
 -11   2   2        4.89        2.01      0.96 o
 -10   2   2       24.64       24.24      1.35 o
  -9   2   2        3.69        0.75      0.91 o
  -8   2   2       56.16       56.80      1.61 o
  -7   2   2        0.53        0.84      0.62 o
  -6   2   2     2351.29     2354.35     25.20 o
  -5   2   2      989.99     1011.68     13.03 o
  -4   2   2     1314.37     1298.37     18.66 o
  -3   2   2     2474.01     2474.50     31.11 o
  -2   2   2       25.19       24.30      0.81 o
  -1   2   2     1617.94     1545.43     16.40 o
   0   2   2     4594.64     4491.14     36.46 o
   1   2   2     1322.83     1373.59     13.36 o
   2   2   2     2676.13     2858.16     26.89 o
   3   2   2     1260.23     1229.84     11.69 o
   4   2   2     1920.79     1919.62     20.52 o
   5   2   2      353.69      362.44      4.51 o
   6   2   2      229.86      230.67      3.28 o
   7   2   2      113.18      114.07      2.15 o
   8   2   2      472.50      441.73      5.78 o
   9   2   2       38.63       37.45      2.07 o
  10   2   2        4.23        5.98      1.23 o
  11   2   2        2.14        1.24      2.51 o
  12   2   2        0.12        3.10      2.88 o
  13   2   2       15.87        3.28      3.25 o
 -14   3   2        2.13        3.04      1.56 o
 -13   3   2       33.62       26.16      1.93 o
 -12   3   2        0.84       -0.22      0.98 o
 -11   3   2       59.84       55.88      1.92 o
 -10   3   2       38.70       40.27      1.67 o
  -9   3   2      302.41      285.84      4.29 o
  -8   3   2        4.22        5.54      0.80 o
  -7   3   2      247.61      269.54      4.09 o
  -6   3   2      262.00      250.71      4.68 o
  -5   3   2      562.25      614.38      8.43 o
  -4   3   2      951.42      971.13     14.20 o
  -3   3   2     1762.08     1581.16     20.12 o
  -2   3   2      120.49      147.91      5.85 o
  -1   3   2       91.23       97.95      1.71 o
   0   3   2    15424.03    15452.69    151.80 o
   1   3   2      882.23      872.20      9.19 o
   2   3   2     4218.43     4388.26     44.29 o
   3   3   2     1521.09     1537.86     15.52 o
   4   3   2      187.36      190.59      2.93 o
   5   3   2      603.69      592.63      7.61 o
   6   3   2      225.32      216.01      3.53 o
   7   3   2      129.66      120.34      2.58 o
   8   3   2       95.94       87.88      4.02 o
   9   3   2      492.98      493.78      8.89 o
  10   3   2       36.73       36.99      2.37 o
  11   3   2        5.61        8.22      1.69 o
  12   3   2        0.00        3.44      2.75 o
  13   3   2       16.69       13.70      3.63 o
 -14   4   2        1.58        0.94      1.62 o
 -13   4   2       17.35       19.64      1.78 o
 -12   4   2        0.19       -1.07      1.07 o
 -11   4   2        0.52        0.41      0.89 o
 -10   4   2       65.71       59.78      2.50 o
  -9   4   2        0.03        0.42      0.79 o
  -8   4   2       99.46       91.36      2.29 o
  -7   4   2       52.70       58.76      1.63 o
  -6   4   2        0.68        1.68      0.66 o
  -5   4   2     1872.39     2010.86     25.67 o
  -4   4   2     1120.94     1100.58     15.25 o
  -3   4   2      457.81      464.73      7.16 o
  -2   4   2      542.43      552.58      9.49 o
  -1   4   2       17.71       17.80      0.63 o
   0   4   2        5.04       10.85      0.69 o
   1   4   2     7294.52     7392.65     65.52 o
   2   4   2       95.82       92.92      1.60 o
   3   4   2       48.08       73.72      1.21 o
   4   4   2      814.03      856.81     10.47 o
   5   4   2       14.02       13.49      0.87 o
   6   4   2      166.12      171.72      3.03 o
   7   4   2       28.28       26.80      1.30 o
   8   4   2        9.49       10.58      1.43 o
   9   4   2      103.97      101.54      3.25 o
  10   4   2        2.89        2.17      1.24 o
  11   4   2        0.96        2.12      1.51 o
  12   4   2       26.62       29.73      3.88 o
 -14   5   2        1.91        4.57      1.71 o
 -13   5   2        7.13        9.88      1.63 o
 -12   5   2       11.19       13.97      2.11 o
 -11   5   2        0.12       -0.94      0.94 o
 -10   5   2        2.65        0.43      1.03 o
  -9   5   2       24.67       17.69      1.19 o
  -8   5   2      155.36      149.72      3.30 o
  -7   5   2        0.71        0.93      0.67 o
  -6   5   2      108.16      105.12      2.07 o
  -5   5   2       58.16       48.77      1.47 o
  -4   5   2      786.20      894.62     11.79 o
  -3   5   2      423.01      440.12      7.95 o
  -2   5   2       60.78       84.35      1.89 o
  -1   5   2      200.81      241.67      5.07 o
   0   5   2      164.00      173.69      2.34 o
   1   5   2     1432.60     1502.55     14.32 o
   2   5   2      171.38      216.88      2.39 o
   3   5   2       45.35       35.63      0.75 o
   4   5   2       28.05       20.15      0.91 o
   5   5   2       11.67       10.55      0.83 o
   6   5   2        2.99        3.25      0.82 o
   7   5   2      172.13      161.14      4.96 o
   8   5   2       21.81       23.21      1.68 o
   9   5   2       56.13       53.74      2.43 o
  10   5   2        9.83       14.06      1.66 o
  11   5   2        8.62        7.81      1.65 o
  12   5   2       19.30       19.08      4.70 o
 -13   6   2        6.06        7.13      1.53 o
 -12   6   2       18.00       13.70      1.59 o
 -11   6   2       10.52       14.21      1.36 o
 -10   6   2       18.02       20.05      1.38 o
  -9   6   2        2.31        4.84      0.94 o
  -8   6   2        0.00        0.29      0.73 o
  -7   6   2       36.39       26.87      1.68 o
  -6   6   2       78.77       75.36      1.78 o
  -5   6   2      547.78      538.78      7.63 o
  -4   6   2      293.50      323.56      6.91 o
  -3   6   2      533.68      544.85      8.40 o
  -2   6   2      229.82      232.09      3.55 o
  -1   6   2        1.89        2.61      0.48 o
   0   6   2       42.62       37.62      1.40 o
   1   6   2       60.12       74.45      1.34 o
   2   6   2      274.74      315.12      3.56 o
   3   6   2      364.27      419.29      4.61 o
   4   6   2        5.09        3.28      0.74 o
   5   6   2      226.75      247.95      3.81 o
   6   6   2      691.18      685.44     11.08 o
   7   6   2      110.38      108.42      3.19 o
   8   6   2        0.31        0.47      1.15 o
   9   6   2        5.08        5.86      1.36 o
  10   6   2        0.02       -0.03      1.28 o
  11   6   2       17.64       16.70      2.81 o
  12   6   2        9.71       14.47      2.20 o
 -13   7   2        1.17        2.02      1.61 o
 -12   7   2        1.76        1.87      1.28 o
 -11   7   2       27.10       32.91      2.03 o
 -10   7   2       12.49        9.03      1.20 o
  -9   7   2      140.30      131.03      2.87 o
  -8   7   2       51.24       39.90      1.54 o
  -7   7   2       61.72       57.41      1.68 o
  -6   7   2       88.83       94.41      2.02 o
  -5   7   2       70.77       60.12      2.17 o
  -4   7   2      672.45      716.24     13.85 o
  -3   7   2      190.64      205.36      3.25 o
  -2   7   2      220.43      234.79      3.30 o
  -1   7   2        0.03        1.49      0.46 o
   0   7   2       11.28        7.12      0.57 o
   1   7   2      596.16      649.45      8.10 o
   2   7   2     4030.70     4194.85     43.39 o
   3   7   2        0.04        1.76      0.44 o
   4   7   2        6.87       10.18      1.40 o
   5   7   2      379.81      360.08      5.51 o
   6   7   2       10.70       12.82      1.35 o
   7   7   2      500.46      480.45      8.46 o
   8   7   2        0.00       -0.13      1.50 o
   9   7   2       11.35        7.12      1.83 o
  10   7   2        5.77        5.42      1.55 o
  11   7   2        1.86        1.94      3.47 o
  12   7   2        0.35       -1.24      3.81 o
 -13   8   2        7.68        9.73      2.16 o
 -12   8   2        9.82       10.39      1.74 o
 -11   8   2        0.69        0.73      1.19 o
 -10   8   2        1.43        1.22      1.06 o
  -9   8   2        3.73        0.50      0.93 o
  -8   8   2        0.14        0.87      0.78 o
  -7   8   2        9.20        9.88      0.95 o
  -6   8   2       66.36       64.20      1.55 o
  -5   8   2      499.90      547.99      7.21 o
  -4   8   2        2.65        2.33      0.61 o
  -3   8   2      679.30      670.61      8.34 o
  -2   8   2      730.85      792.47      9.66 o
  -1   8   2       60.30       52.86      1.20 o
   0   8   2      510.11      526.44      9.72 o
   1   8   2       12.94        7.30      0.64 o
   2   8   2       21.29       23.81      0.81 o
   3   8   2      428.59      439.28      4.91 o
   4   8   2      198.34      195.78      3.35 o
   5   8   2       37.78       32.17      1.68 o
   6   8   2       57.20       56.69      2.33 o
   7   8   2      114.78      122.15      4.02 o
   8   8   2       18.18       17.15      1.62 o
   9   8   2       59.86       56.15      3.12 o
  10   8   2        0.07       -1.33      1.33 o
  11   8   2        5.55        4.13      2.70 o
  12   8   2       18.06       20.18      3.63 o
 -13   9   2        1.75        0.35      3.90 o
 -12   9   2        4.38        4.00      1.73 o
 -11   9   2       18.45       16.89      1.95 o
 -10   9   2        2.06        0.57      2.39 o
  -9   9   2       64.57       52.34      1.98 o
  -8   9   2        6.87        0.84      0.84 o
  -7   9   2       12.06       11.80      1.02 o
  -6   9   2       37.67       33.18      1.41 o
  -5   9   2       32.41       28.88      1.61 o
  -4   9   2      136.40      156.68      3.40 o
  -3   9   2      123.36      115.73      2.11 o
  -2   9   2      371.30      373.95      5.00 o
  -1   9   2      288.50      280.54      3.91 o
   0   9   2      756.74      777.63      9.77 o
   1   9   2      664.29      668.86      8.59 o
   2   9   2      180.68      176.44      2.78 o
   3   9   2      160.80      172.63      3.61 o
   4   9   2       12.47       14.62      1.64 o
   5   9   2      320.35      314.39      7.03 o
   6   9   2      715.57      658.62     12.74 o
   7   9   2      145.70      135.35      4.33 o
   8   9   2        2.11        3.00      2.17 o
   9   9   2        4.99        4.63      1.81 o
  10   9   2        0.27       -0.30      1.65 o
  11   9   2        7.81        8.83      2.06 o
 -12  10   2        6.23        8.08      2.33 o
 -11  10   2        9.59        5.72      1.68 o
 -10  10   2       10.05       10.70      1.73 o
  -9  10   2        3.87        5.67      1.31 o
  -8  10   2        3.77        2.08      1.08 o
  -7  10   2        2.72        3.22      1.05 o
  -6  10   2       77.97       77.24      2.36 o
  -5  10   2      272.29      274.75      5.01 o
  -4  10   2      412.60      392.03      6.03 o
  -3  10   2      338.95      357.73      4.95 o
  -2  10   2      141.84      144.57      2.47 o
  -1  10   2       64.40       49.22      1.29 o
   0  10   2       86.29       84.96      2.08 o
   1  10   2       28.74       28.32      1.22 o
   2  10   2        0.21        0.56      0.75 o
   3  10   2        0.48        1.53      1.00 o
   4  10   2      450.42      447.64      9.12 o
   5  10   2      481.14      466.64      9.55 o
   6  10   2       26.12       31.57      2.26 o
   7  10   2        0.29        1.20      1.40 o
   8  10   2       16.26       16.77      2.08 o
   9  10   2       24.11       25.87      3.42 o
  10  10   2       12.51       19.64      2.92 o
  11  10   2        5.09        5.06      2.17 o
 -12  11   2        2.39        5.14      4.25 o
 -11  11   2       30.34       29.18      2.49 o
 -10  11   2       36.65       37.30      3.69 o
  -9  11   2       95.21       86.07      3.35 o
  -8  11   2        1.18        1.96      1.09 o
  -7  11   2        0.19       -0.74      0.91 o
  -6  11   2       98.49      102.72      2.81 o
  -5  11   2      608.71      570.76     10.54 o
  -4  11   2      338.46      326.08      6.51 o
  -3  11   2      149.56      127.86      3.07 o
  -2  11   2      232.29      214.51      6.43 o
  -1  11   2        4.17        0.99      0.72 o
   0  11   2        0.70       -0.11      0.75 o
   1  11   2       22.87       24.36      1.38 o
   2  11   2      117.54      119.52      3.20 o
   3  11   2      381.21      356.97      6.21 o
   4  11   2      276.40      287.25      6.60 o
   5  11   2        0.04        0.43      1.33 o
   6  11   2      158.60      129.42      4.28 o
   7  11   2      120.36      126.88      4.38 o
   8  11   2        0.01        0.14      2.35 o
   9  11   2       34.63       30.66      2.60 o
  10  11   2        6.40       11.50      2.27 o
  11  11   2        1.14        0.71      4.61 o
 -12  12   2        4.69        7.27      4.61 o
 -11  12   2        3.73        3.62      2.07 o
 -10  12   2        0.00       -0.63      1.48 o
  -9  12   2        3.83        5.87      1.56 o
  -8  12   2       21.51       30.57      2.28 o
  -7  12   2       62.28       62.72      2.36 o
  -6  12   2       27.80       28.63      1.59 o
  -5  12   2       51.23       52.33      2.42 o
  -4  12   2       23.93       20.19      1.94 o
  -3  12   2        0.80        3.43      1.23 o
  -2  12   2      180.41      170.11      4.94 o
  -1  12   2      376.90      361.72      8.57 o
   0  12   2       37.57       34.16      6.20 o
   1  12   2       43.95       42.85      1.93 o
   2  12   2        0.10        1.27      0.96 o
   3  12   2      285.52      234.92     19.55 o
   4  12   2      180.62      174.48      4.91 o
   5  12   2       21.87       17.68      1.98 o
   6  12   2        5.28        3.52      1.55 o
   7  12   2        1.38        0.50      1.46 o
   8  12   2        4.04        1.21      2.10 o
   9  12   2        2.28        3.17      1.78 o
  10  12   2       27.48       34.20      2.95 o
 -11  13   2        2.92        7.45      4.08 o
 -10  13   2       10.16        9.93      1.98 o
  -9  13   2        9.89       10.91      1.85 o
  -8  13   2        0.71        1.74      1.38 o
  -7  13   2        1.30        1.88      1.28 o
  -6  13   2       19.66       14.48      1.57 o
  -5  13   2      109.38      102.78      4.07 o
  -4  13   2      106.19       97.89      3.88 o
  -3  13   2      339.87      323.20      8.20 o
  -2  13   2       55.50       57.16      2.88 o
  -1  13   2       11.04       13.67      1.56 o
   0  13   2       24.95       29.06      3.46 o
   1  13   2      111.46      129.42      4.21 o
   2  13   2        7.06        9.60      1.86 o
   3  13   2       31.85       34.34      2.24 o
   4  13   2       73.84       69.96      3.91 o
   5  13   2      190.22      199.64      9.99 o
   6  13   2       38.63       33.85      2.49 o
   7  13   2        1.77        2.43      1.65 o
   8  13   2        9.18        5.97      1.89 o
   9  13   2        5.03        2.76      1.88 o
  10  13   2        8.76        4.61      4.25 o
 -10  14   2       36.07       53.72      4.96 o
  -9  14   2        1.98        3.79      1.95 o
  -8  14   2       83.62       86.28      9.66 o
  -7  14   2        4.66        3.58      1.69 o
  -6  14   2       18.10       13.28      2.76 o
  -5  14   2       73.57       75.10      7.36 o
  -4  14   2       69.82       65.33      3.19 o
  -3  14   2      105.55       99.96      5.05 o
  -2  14   2        0.15       -0.53      1.13 o
  -1  14   2      149.26      153.12      4.88 o
   0  14   2       33.06       32.62      2.21 o
   1  14   2      183.95      183.59      5.48 o
   2  14   2       23.48       23.22      3.19 o
   3  14   2      156.11      152.21      5.62 o
   4  14   2       11.22       13.92      2.30 o
   5  14   2       31.00       33.38      3.19 o
   6  14   2        0.07        0.74      1.64 o
   7  14   2       91.33       79.06      3.81 o
   8  14   2       11.97       11.44      2.21 o
   9  14   2       10.04       13.89      2.85 o
  -9  15   2        2.17        1.42      2.30 o
  -8  15   2        0.30        1.35      2.75 o
  -7  15   2        0.03       -1.19      1.41 o
  -6  15   2       14.07       16.85      2.22 o
  -5  15   2       17.40       11.49      1.87 o
  -4  15   2       15.97       12.70      1.94 o
  -3  15   2       12.89       11.87      1.81 o
  -2  15   2        8.15       10.54      1.74 o
  -1  15   2        2.28        2.39      1.31 o
   0  15   2      121.74      111.49      4.21 o
   1  15   2      123.43      106.02      6.38 o
   2  15   2      158.34      149.10      7.45 o
   3  15   2       73.37       70.56      5.41 o
   4  15   2       47.83       35.23      7.89 o
   5  15   2        0.08        1.74      1.83 o
   6  15   2        0.18        0.27      1.92 o
   7  15   2       35.05       34.26      3.31 o
   8  15   2        2.28        3.86      2.36 o
  -8  16   2        1.12        4.25      2.66 o
  -7  16   2       18.53       16.83      2.32 o
  -6  16   2        6.00        2.41      1.62 o
  -5  16   2        5.94        5.72      3.63 o
  -4  16   2        3.08        3.83      1.56 o
  -3  16   2        0.27       -0.66      1.44 o
  -2  16   2        8.20        8.47      1.74 o
  -1  16   2      157.33      157.93      5.58 o
   0  16   2      216.07      216.94      6.38 o
   1  16   2        0.40        2.13      2.30 o
   2  16   2      125.64      116.83      6.91 o
   3  16   2       57.33       55.97      3.61 o
   4  16   2       60.71       55.38      6.20 o
   5  16   2       32.83       30.68      4.61 o
   6  16   2        1.94        1.27      2.04 o
   7  16   2       12.14        6.33      4.43 o
  -8  17   2       11.00       14.89      3.19 o
  -7  17   2       40.89       46.63      4.43 o
  -6  17   2        1.32        1.86      1.76 o
  -5  17   2       23.10       23.58      3.55 o
  -4  17   2        6.41        1.77      1.95 o
  -3  17   2        3.92        4.52      1.76 o
  -2  17   2      168.81      171.48      5.69 o
  -1  17   2       34.44       40.55      2.80 o
   0  17   2       76.75       74.81      5.67 o
   1  17   2        0.09       -1.95      1.95 o
   2  17   2       56.20       51.41      4.61 o
   3  17   2        1.65        4.59      2.13 o
   4  17   2        1.53        0.88      1.99 o
   5  17   2       32.14       33.94      3.81 o
   6  17   2       29.16       27.33      3.15 o
  -7  18   2       25.50       31.91      4.25 o
  -6  18   2        9.32        9.22      3.01 o
  -5  18   2       14.39       14.36      3.19 o
  -4  18   2        0.21        3.29      1.69 o
  -3  18   2       15.26       11.27      2.75 o
  -2  18   2       31.47       27.97      2.62 o
  -1  18   2        1.64        2.48      2.30 o
   0  18   2       30.43       26.77      3.90 o
   1  18   2       50.48       48.93      4.61 o
   2  18   2       10.81       11.70      3.19 o
   3  18   2        3.07        8.06      2.21 o
   4  18   2        8.99        9.50      2.66 o
   5  18   2        0.10       -1.42      2.48 o
  -6  19   2        0.47        1.77      2.66 o
  -5  19   2        0.17       -0.53      2.48 o
  -4  19   2        0.75        3.01      2.66 o
  -3  19   2        0.65        0.46      1.69 o
  -2  19   2        4.12        2.98      1.81 o
  -1  19   2        9.15        5.14      2.84 o
   0  19   2        4.31        4.96      2.66 o
   1  19   2        5.19        1.77      2.66 o
   2  19   2        1.94       -0.35      2.66 o
   3  19   2        1.98        4.20      4.43 o
   4  19   2        8.37        1.95      2.84 o
  -4  20   2        2.20        1.24      2.66 o
  -3  20   2       12.86       18.44      3.55 o
  -2  20   2       66.75       79.42      6.20 o
  -1  20   2        0.82       -2.48      2.48 o
   0  20   2        4.16        1.24      2.66 o
   1  20   2        1.46        0.00      2.66 o
   2  20   2        9.92       10.28      3.55 o
 -14   1   3        0.61        1.16      1.58 o
 -13   1   3       21.20       20.29      2.22 o
 -12   1   3        0.59       -0.60      1.19 o
 -11   1   3        0.10        0.27      0.91 o
 -10   1   3      216.14      211.04      3.63 o
  -9   1   3      159.55      147.73      3.02 o
  -8   1   3        6.86        6.80      0.81 o
  -7   1   3       43.53       44.42      1.92 o
  -6   1   3     1081.64     1027.81     15.32 o
  -5   1   3      608.45      669.95     10.20 o
  -4   1   3       19.85       17.29      0.77 o
  -3   1   3       21.63       14.02      0.61 o
  -2   1   3        1.73        4.50      0.42 o
  -1   1   3       11.42       23.51      0.59 o
   0   1   3     5437.23     5514.72     49.34 o
   1   1   3      287.03      326.43      3.15 o
   2   1   3      276.89      288.93      3.16 o
   3   1   3       28.82       33.54      0.95 o
   4   1   3        5.88        6.37      1.00 o
   5   1   3      739.22      742.09      9.33 o
   6   1   3      373.58      355.25      5.10 o
   7   1   3        2.13        1.47      0.79 o
   8   1   3       87.69       87.56      2.86 o
   9   1   3      235.80      233.42      8.21 o
  10   1   3      148.94      145.59     14.09 o
  11   1   3        2.56       -1.50      3.55 o
  12   1   3        1.62        4.34      3.26 o
 -14   2   3        1.50        0.34      1.73 o
 -13   2   3        9.68       13.55      1.43 o
 -12   2   3        0.04        0.69      1.09 o
 -11   2   3       24.35       26.26      1.44 o
 -10   2   3       29.01       29.74      1.39 o
  -9   2   3      414.42      372.35      5.21 o
  -8   2   3      160.52      143.66      2.80 o
  -7   2   3      259.30      221.12      3.58 o
  -6   2   3       29.84       37.52      1.42 o
  -5   2   3     2041.67     1979.31     25.10 o
  -4   2   3      914.96      901.22     18.84 o
  -3   2   3        4.94        9.66      0.50 o
  -2   2   3     3486.03     3712.90     41.80 o
  -1   2   3     3669.12     3645.14     51.17 o
   0   2   3     1825.90     1753.61     14.40 o
   1   2   3     1520.90     1524.18     13.23 o
   2   2   3        7.60       12.25      0.42 o
   3   2   3      313.62      356.44      4.57 o
   4   2   3     1071.94     1082.58     13.04 o
   5   2   3       63.04       80.48      1.57 o
   6   2   3      379.62      380.92      4.92 o
   7   2   3      511.59      507.15      6.98 o
   8   2   3       59.70       57.59      3.30 o
   9   2   3      163.81      159.56      4.72 o
  10   2   3       42.79       44.74      5.85 o
  11   2   3        1.43        1.61      2.69 o
  12   2   3       77.69       84.36      5.83 o
 -14   3   3        1.66        0.66      1.49 o
 -13   3   3       18.77       22.77      1.63 o
 -12   3   3        0.44        0.80      1.05 o
 -11   3   3        0.34        1.03      0.95 o
 -10   3   3       38.17       32.93      1.61 o
  -9   3   3       19.09       20.35      1.41 o
  -8   3   3      286.93      265.66      3.89 o
  -7   3   3      240.27      233.06      3.72 o
  -6   3   3       87.33      105.31      2.31 o
  -5   3   3        3.62        7.01      0.74 o
  -4   3   3      218.39      172.40      2.70 o
  -3   3   3     3764.59     3756.73     42.39 o
  -2   3   3      114.13      103.26      1.82 o
  -1   3   3     1019.89     1175.61     17.78 o
   0   3   3     2370.88     2450.05     23.03 o
   1   3   3     2061.69     2255.06     24.59 o
   2   3   3     1300.49     1391.27     15.51 o
   3   3   3      302.73      306.12      4.12 o
   4   3   3      501.79      503.94      5.94 o
   5   3   3      124.57      121.46      2.01 o
   6   3   3        8.12       11.35      0.94 o
   7   3   3       38.12       39.80      2.43 o
   8   3   3       92.56       85.09      2.92 o
   9   3   3        2.68        8.43      1.40 o
  10   3   3       26.79       27.73      3.56 o
  11   3   3       25.70       27.88      5.23 o
  12   3   3       31.81       41.13      4.51 o
 -14   4   3        0.08       -1.92      1.92 o
 -13   4   3        1.03       -1.11      1.11 o
 -12   4   3        5.45        6.13      1.19 o
 -11   4   3      220.71      223.81      3.94 o
 -10   4   3        4.21        5.74      1.18 o
  -9   4   3       22.89       22.08      1.25 o
  -8   4   3      282.22      256.83      3.91 o
  -7   4   3      191.01      165.76      2.95 o
  -6   4   3      326.16      343.16      5.29 o
  -5   4   3        0.47        3.33      0.97 o
  -4   4   3      921.18      947.82     12.50 o
  -3   4   3       26.33       23.01      1.08 o
  -2   4   3     1309.78     1319.36     16.89 o
  -1   4   3      213.08      172.34      3.60 o
   0   4   3     1152.01     1183.21     11.23 o
   1   4   3      251.38      276.96      3.62 o
   2   4   3     1520.76     1581.24     17.57 o
   3   4   3       89.45       97.05      1.90 o
   4   4   3        6.78        9.37      0.63 o
   5   4   3       93.24       88.92      1.97 o
   6   4   3      422.36      438.54      8.74 o
   7   4   3       42.57       34.81      1.88 o
   8   4   3      223.74      229.33      5.09 o
   9   4   3       17.56       19.74      3.04 o
  10   4   3        2.83        3.72      1.45 o
  11   4   3        9.73        6.91      3.00 o
  12   4   3       49.54       52.91      4.88 o
 -14   5   3        0.20        0.45      1.89 o
 -13   5   3        3.20        3.76      1.43 o
 -12   5   3       11.30       15.26      1.46 o
 -11   5   3        3.95        4.74      1.08 o
 -10   5   3        2.18        2.50      1.16 o
  -9   5   3        3.24        3.04      0.86 o
  -8   5   3       31.54       25.51      1.36 o
  -7   5   3       12.10       10.16      1.00 o
  -6   5   3      140.78      126.76      2.58 o
  -5   5   3      268.37      301.17      5.19 o
  -4   5   3      157.99      173.97      3.46 o
  -3   5   3      169.96      170.52      3.30 o
  -2   5   3      589.71      565.95      7.72 o
  -1   5   3        5.72        8.77      0.91 o
   0   5   3       52.15       48.64      1.23 o
   1   5   3      883.63      912.12      8.92 o
   2   5   3      271.04      282.76      3.84 o
   3   5   3      389.24      443.73      5.67 o
   4   5   3        8.97        4.21      0.81 o
   5   5   3       42.06       42.84      1.66 o
   6   5   3      290.59      270.23      5.40 o
   7   5   3      195.84      192.07      4.46 o
   8   5   3       37.58       35.28      3.10 o
   9   5   3       20.24       18.23      1.78 o
  10   5   3       41.04       41.34      2.65 o
  11   5   3        5.29        1.42      2.63 o
  12   5   3        3.74        2.93      3.13 o
 -14   6   3        0.50       -1.25      3.99 o
 -13   6   3        0.17        0.43      1.51 o
 -12   6   3        4.75        5.55      1.22 o
 -11   6   3        2.11        2.39      1.04 o
 -10   6   3        7.61        3.75      0.95 o
  -9   6   3        9.19        3.50      0.85 o
  -8   6   3       25.92       25.31      1.25 o
  -7   6   3      104.53       98.15      2.38 o
  -6   6   3      143.26      159.54      3.02 o
  -5   6   3        6.10        4.66      1.23 o
  -4   6   3        0.02       -0.17      0.74 o
  -3   6   3      728.32      732.95     20.61 o
  -2   6   3       38.12       36.75      1.46 o
  -1   6   3      323.66      330.14      5.48 o
   0   6   3     2214.51     2331.10     26.92 o
   1   6   3      620.69      675.88      7.78 o
   2   6   3       17.69       24.31      0.98 o
   3   6   3       11.69       21.78      1.03 o
   4   6   3      326.13      343.61      5.55 o
   5   6   3        4.99        3.05      1.05 o
   6   6   3      139.86      136.10      4.34 o
   7   6   3       32.93       33.74      1.94 o
   8   6   3       28.69       21.60      4.24 o
   9   6   3        3.61        3.56      1.42 o
  10   6   3        1.18        4.70      1.70 o
  11   6   3        7.50        4.46      1.83 o
  12   6   3       10.27       15.25      5.32 o
 -13   7   3        5.80        7.98      1.71 o
 -12   7   3        1.83        0.18      1.26 o
 -11   7   3        0.81        0.75      1.16 o
 -10   7   3       42.65       29.25      1.59 o
  -9   7   3        1.84        2.22      1.15 o
  -8   7   3        8.24        7.25      0.92 o
  -7   7   3      124.16      118.40      2.73 o
  -6   7   3       32.21       34.35      1.37 o
  -5   7   3        3.36        2.28      1.19 o
  -4   7   3      229.89      259.97      5.96 o
  -3   7   3       65.12       65.51      1.91 o
  -2   7   3       27.33       41.46      1.89 o
  -1   7   3      180.71      178.12      2.90 o
   0   7   3      165.77      176.03      2.71 o
   1   7   3      235.95      257.63      3.41 o
   2   7   3       42.39       55.66      1.09 o
   3   7   3       10.45       12.02      0.87 o
   4   7   3      226.68      220.82      4.50 o
   5   7   3      486.82      462.85      8.03 o
   6   7   3      364.80      354.51      6.72 o
   7   7   3       74.45       86.77      3.17 o
   8   7   3       23.88       23.51      1.85 o
   9   7   3       71.71       62.16      2.75 o
  10   7   3       56.04       61.50      7.02 o
  11   7   3        3.24        1.25      1.89 o
 -13   8   3        1.08        0.91      1.90 o
 -12   8   3       38.82       38.47      2.09 o
 -11   8   3       24.68       26.39      2.30 o
 -10   8   3        0.08       -0.93      0.93 o
  -9   8   3       98.55       73.91      2.24 o
  -8   8   3       31.10       36.64      1.48 o
  -7   8   3       60.53       66.73      3.12 o
  -6   8   3        6.57        6.28      0.86 o
  -5   8   3      206.87      190.80      3.38 o
  -4   8   3        7.17        1.34      0.62 o
  -3   8   3        0.34        0.84      0.54 o
  -2   8   3       13.37       12.12      0.84 o
  -1   8   3       27.12       26.70      1.05 o
   0   8   3      776.99      872.60     11.61 o
   1   8   3       22.84       18.40      0.96 o
   2   8   3      385.04      376.38      4.78 o
   3   8   3      344.39      354.33      4.93 o
   4   8   3       78.22       73.69      2.50 o
   5   8   3       47.31       42.12      2.04 o
   6   8   3      214.37      215.44      4.78 o
   7   8   3       37.92       38.49      2.08 o
   8   8   3        8.66       14.05      1.88 o
   9   8   3       27.81       26.37      2.40 o
  10   8   3        0.16        0.78      1.67 o
  11   8   3        0.68        0.58      2.01 o
 -13   9   3       96.79      114.17      8.86 o
 -12   9   3        1.41       -0.38      1.38 o
 -11   9   3       15.06       12.94      1.85 o
 -10   9   3       32.88       44.65      2.18 o
  -9   9   3       75.77       75.02      2.62 o
  -8   9   3       62.74       63.13      1.98 o
  -7   9   3       32.01       34.61      1.58 o
  -6   9   3        7.20        5.64      0.91 o
  -5   9   3       11.59       11.82      0.93 o
  -4   9   3       81.12       81.16      1.76 o
  -3   9   3      181.28      182.74      3.32 o
  -2   9   3      363.63      361.53      4.91 o
  -1   9   3      245.04      218.88      3.68 o
   0   9   3       33.61       33.09      1.22 o
   1   9   3      148.11      130.40      3.33 o
   2   9   3        3.25        2.77      0.66 o
   3   9   3      301.44      279.22      6.31 o
   4   9   3      990.85      934.43     16.98 o
   5   9   3      999.20     1001.12     18.22 o
   6   9   3        4.96        5.51      2.93 o
   7   9   3       15.17       17.72      2.00 o
   8   9   3        0.23       -0.93      1.39 o
   9   9   3        0.01        1.49      2.12 o
  10   9   3        1.51        1.76      3.14 o
  11   9   3        3.31        3.63      2.26 o
 -12  10   3        1.19        2.76      1.75 o
 -11  10   3        0.05       -1.10      1.42 o
 -10  10   3        5.63        9.60      1.51 o
  -9  10   3        5.01        2.76      1.16 o
  -8  10   3       86.56       83.49      2.66 o
  -7  10   3      129.80       99.34      2.37 o
  -6  10   3        0.42        0.44      0.82 o
  -5  10   3       21.38       26.21      1.45 o
  -4  10   3       26.81       32.42      1.24 o
  -3  10   3      256.51      276.11      4.07 o
  -2  10   3       24.03       24.41      1.02 o
  -1  10   3      612.50      639.68      9.04 o
   0  10   3        3.33        3.82      0.73 o
   1  10   3       51.98       60.73      4.70 o
   2  10   3      232.38      226.56      4.30 o
   3  10   3      344.84      335.79      7.38 o
   4  10   3        1.56        0.19      1.38 o
   5  10   3       27.04       29.32      2.21 o
   6  10   3       13.43       10.20      2.91 o
   7  10   3        1.38        3.63      1.56 o
   8  10   3        2.02        5.15      1.65 o
   9  10   3        8.49        6.78      3.83 o
  10  10   3       65.11       72.04      4.95 o
 -12  11   3       52.27       66.30      6.74 o
 -11  11   3       11.34       10.36      1.90 o
 -10  11   3        0.02       -0.46      2.11 o
  -9  11   3        7.52        8.11      1.34 o
  -8  11   3        3.30        1.40      1.06 o
  -7  11   3        2.67        3.72      1.05 o
  -6  11   3       80.06       74.28      2.30 o
  -5  11   3      123.92      119.96      3.41 o
  -4  11   3       11.81       11.44      1.05 o
  -3  11   3       11.02       12.30      0.91 o
  -2  11   3       24.56       26.45      1.37 o
  -1  11   3       15.75       19.10      1.22 o
   0  11   3        0.26        2.02      0.84 o
   1  11   3        9.99        8.54      1.12 o
   2  11   3       36.88       42.55      2.29 o
   3  11   3      720.66      701.90     15.04 o
   4  11   3        6.98        4.07      1.53 o
   5  11   3       15.62       17.07      1.90 o
   6  11   3        0.21       -0.52      1.35 o
   7  11   3      123.27      129.71      8.85 o
   8  11   3        1.46       -0.77      1.43 o
   9  11   3       16.83       20.67      2.43 o
  10  11   3        0.34       -1.18      1.84 o
 -12  12   3        5.43        6.91      4.08 o
 -11  12   3        0.01       -1.62      1.62 o
 -10  12   3       11.58       10.40      1.77 o
  -9  12   3       14.24       17.25      1.84 o
  -8  12   3       30.97       32.20      1.83 o
  -7  12   3        8.20       10.58      1.30 o
  -6  12   3      268.19      242.65      5.54 o
  -5  12   3       21.28       24.10      1.72 o
  -4  12   3     1076.13     1008.29     20.99 o
  -3  12   3      524.25      501.95     11.39 o
  -2  12   3       11.03       14.36      1.57 o
  -1  12   3        0.75        0.13      1.02 o
   0  12   3       54.57       54.58      2.21 o
   1  12   3      146.73      134.58      5.51 o
   2  12   3      990.38      927.56     20.63 o
   3  12   3      430.24      402.20      8.64 o
   4  12   3       67.30       68.30      3.13 o
   5  12   3      483.81      444.69      9.65 o
   6  12   3       26.97       31.79      4.75 o
   7  12   3        6.30        8.19      2.21 o
   8  12   3        1.82        1.18      1.67 o
   9  12   3        0.12       -1.55      1.55 o
  10  12   3        5.06        0.89      4.61 o
 -11  13   3        1.51        4.08      3.55 o
 -10  13   3        8.26       12.31      2.78 o
  -9  13   3       26.47       27.06      2.13 o
  -8  13   3       78.62       72.54      2.71 o
  -7  13   3       13.25       13.98      1.61 o
  -6  13   3       15.13       13.41      1.47 o
  -5  13   3      202.71      190.58      5.82 o
  -4  13   3       42.97       42.33      2.60 o
  -3  13   3      206.22      207.34      5.93 o
  -2  13   3      380.26      357.60      8.75 o
  -1  13   3      258.85      248.26     13.03 o
   0  13   3      406.05      403.96      9.49 o
   1  13   3       21.75       29.25      3.55 o
   2  13   3        0.95        0.58      1.33 o
   3  13   3       22.19       22.99      4.46 o
   4  13   3        1.52        1.11      1.50 o
   5  13   3      213.35      205.41      5.86 o
   6  13   3       19.37       16.91      2.21 o
   7  13   3       38.74       47.21      3.04 o
   8  13   3        5.52        3.77      2.79 o
   9  13   3        2.31       -2.03      2.40 o
 -10  14   3       13.84       16.84      3.19 o
  -9  14   3       22.08       27.95      3.37 o
  -8  14   3        0.04        2.79      1.56 o
  -7  14   3        0.79        0.11      1.14 o
  -6  14   3        1.27        1.54      1.14 o
  -5  14   3      114.95      123.39      4.62 o
  -4  14   3       60.60       59.67      3.23 o
  -3  14   3       11.18       12.16      1.95 o
  -2  14   3       14.54       10.39      1.66 o
  -1  14   3        0.22       -0.65      1.11 o
   0  14   3       47.26       46.06      2.64 o
   1  14   3        1.94        1.06      1.95 o
   2  14   3        1.07        2.08      1.69 o
   3  14   3        0.18        2.20      2.39 o
   4  14   3       36.91       40.27      3.23 o
   5  14   3        0.01        1.39      1.59 o
   6  14   3        0.55        1.84      1.68 o
   7  14   3        2.37        2.84      1.81 o
   8  14   3       11.32       16.22      2.47 o
   9  14   3       20.87       32.44      6.03 o
  -9  15   3       11.05       10.46      2.84 o
  -8  15   3        0.66        1.49      1.62 o
  -7  15   3        6.15        5.28      1.41 o
  -6  15   3        1.64        1.96      1.25 o
  -5  15   3        0.13       -1.08      1.23 o
  -4  15   3        1.38        2.57      1.49 o
  -3  15   3        0.06       -1.51      1.51 o
  -2  15   3       66.78       70.43      3.40 o
  -1  15   3      113.66      106.50      4.21 o
   0  15   3      118.36      118.43      6.74 o
   1  15   3       28.43       21.98      3.37 o
   2  15   3       33.63       29.61      3.72 o
   3  15   3      197.63      194.74      6.74 o
   4  15   3      156.43      141.44      5.68 o
   5  15   3       13.37        9.76      2.34 o
   6  15   3       16.48        8.67      2.49 o
   7  15   3        7.29        6.52      2.36 o
  -8  16   3        0.01        1.95      2.48 o
  -7  16   3        0.17       -1.08      1.49 o
  -6  16   3        0.70       -0.71      1.19 o
  -5  16   3        6.27        8.31      1.87 o
  -4  16   3       25.65       30.66      2.62 o
  -3  16   3        4.00        1.95      4.43 o
  -2  16   3       21.20       27.12      2.34 o
  -1  16   3        5.71        2.84      2.48 o
   0  16   3        7.77        7.98      2.66 o
   1  16   3       36.92       33.15      3.90 o
   2  16   3       44.82       35.94      3.07 o
   3  16   3       40.22       33.46      3.10 o
   4  16   3       43.00       45.16      6.12 o
   5  16   3        7.40       11.62      2.60 o
   6  16   3        2.21        0.58      2.13 o
  -8  17   3       62.19       65.42      5.32 o
  -7  17   3       32.40       45.03      4.43 o
  -6  17   3        0.57       -0.59      1.33 o
  -5  17   3       23.05       21.40      2.44 o
  -4  17   3       10.77       13.04      3.28 o
  -3  17   3        3.06        2.48      1.66 o
  -2  17   3       18.30       11.39      1.99 o
  -1  17   3       13.89       10.46      3.01 o
   0  17   3       27.22       22.69      3.55 o
   1  17   3       15.00       17.37      3.55 o
   2  17   3        4.49        6.70      2.09 o
   3  17   3       10.72       16.56      3.55 o
   4  17   3       82.03       81.00      8.51 o
   5  17   3        5.25        2.05      2.17 o
  -7  18   3        1.95        3.90      2.84 o
  -6  18   3       26.98       34.04      4.08 o
  -5  18   3        1.43        0.64      1.69 o
  -4  18   3        8.24        8.71      2.39 o
  -3  18   3        4.68        6.19      1.95 o
  -2  18   3       29.90       34.93      4.25 o
  -1  18   3        4.57        0.89      2.66 o
   0  18   3       56.92       51.94      4.96 o
   1  18   3       13.46       11.88      3.19 o
   2  18   3        1.14       -1.87      1.87 o
   3  18   3        1.64       -1.90      1.90 o
   4  18   3       13.94       22.03      3.99 o
  -6  19   3       38.89       39.71      4.43 o
  -5  19   3        0.22       -1.24      2.30 o
  -4  19   3        0.35        1.23      2.39 o
  -3  19   3        3.18        5.85      3.01 o
  -2  19   3        1.87        7.09      3.19 o
  -1  19   3       13.16       17.20      3.72 o
   0  19   3        4.18       -0.53      2.66 o
   1  19   3        3.08        3.01      2.84 o
   2  19   3        0.30        3.74      2.25 o
   3  19   3       21.68       32.75      3.48 o
  -3  20   3        0.16       -1.95      2.66 o
  -2  20   3       16.99       20.74      3.90 o
  -1  20   3       33.23       48.40      5.32 o
   0  20   3        0.93        0.00      2.84 o
   1  20   3       53.22       67.72      6.03 o
 -14   0   4        0.49        1.79      2.14 o
 -13   0   4       10.86       10.36      2.26 o
 -12   0   4        7.92        8.99      2.05 o
 -11   0   4      184.93      173.31      5.34 o
 -10   0   4      108.72       94.56      3.83 o
  -9   0   4     2320.34     2239.37     53.72 o
  -8   0   4        1.04        0.44      1.63 o
  -7   0   4      683.89      617.21     14.33 o
  -6   0   4      640.50      684.68     22.34 o
  -5   0   4       51.18       67.41      3.46 o
  -4   0   4     1500.50     1649.14     33.53 o
  -3   0   4     4031.55     3844.56     54.36 o
  -2   0   4       26.31       19.83      1.24 o
  -1   0   4     1892.38     1898.06     24.49 o
   0   0   4      235.22      227.63      3.60 o
   1   0   4     1369.76     1358.66     17.84 o
   2   0   4     1764.74     1932.91     26.62 o
   3   0   4     3503.72     3540.22     57.47 o
   4   0   4      539.93      564.20     10.32 o
   5   0   4      194.58      205.71      4.75 o
   6   0   4      275.83      258.33      5.78 o
   7   0   4     1312.30     1304.12     26.96 o
   8   0   4      607.21      591.25     21.81 o
   9   0   4      508.50      521.57     20.39 o
  10   0   4      381.38      356.52     16.13 o
  11   0   4        0.64        3.19      3.90 o
  12   0   4        0.56        0.35      4.43 o
 -14   1   4        2.53        5.20      1.66 o
 -13   1   4       18.39       18.71      1.79 o
 -12   1   4        0.97       -1.09      1.09 o
 -11   1   4       46.33       44.18      1.97 o
 -10   1   4        0.01        0.06      1.05 o
  -9   1   4        0.12        2.43      0.95 o
  -8   1   4      201.77      191.79      5.81 o
  -7   1   4      144.91      140.67      2.98 o
  -6   1   4        3.27        4.68      0.93 o
  -5   1   4       27.61       26.60      1.23 o
  -4   1   4      812.07      823.30     10.17 o
  -3   1   4      411.90      376.89      4.67 o
  -2   1   4        2.72        3.59      0.52 o
  -1   1   4     4985.66     5300.13     66.26 o
   0   1   4     2902.82     2893.93     26.19 o
   1   1   4        0.48        2.10      0.45 o
   2   1   4     2921.06     3022.52     28.82 o
   3   1   4       70.03       63.14      1.85 o
   4   1   4      679.40      668.89      8.51 o
   5   1   4       12.16        9.05      0.95 o
   6   1   4       24.23       27.03      1.60 o
   7   1   4       18.12       16.33      1.59 o
   8   1   4       74.88       77.95      6.65 o
   9   1   4       32.98       30.59      3.57 o
  10   1   4       51.28       56.00      4.63 o
  11   1   4        0.91       -0.30      4.79 o
  12   1   4        9.73        9.74      3.70 o
 -14   2   4        0.35        1.83      1.66 o
 -13   2   4        2.06        1.78      1.35 o
 -12   2   4        3.75        5.18      1.15 o
 -11   2   4       43.74       38.00      1.62 o
 -10   2   4      184.01      187.14      3.58 o
  -9   2   4      493.52      448.93      6.02 o
  -8   2   4       75.00       64.20      2.03 o
  -7   2   4      533.02      528.09      8.70 o
  -6   2   4       30.99       41.18      1.61 o
  -5   2   4       42.09       45.24      1.64 o
  -4   2   4      172.98      184.64      2.66 o
  -3   2   4        5.22        4.95      0.64 o
  -2   2   4     1415.72     1435.65     14.74 o
  -1   2   4      178.93      184.58      2.40 o
   0   2   4      589.11      611.79      5.95 o
   1   2   4      841.02      864.76      8.14 o
   2   2   4       28.32       41.95      0.96 o
   3   2   4      157.74      140.63      2.11 o
   4   2   4        1.79        3.70      0.82 o
   5   2   4       76.57       76.38      1.91 o
   6   2   4       86.37       79.43      3.05 o
   7   2   4      123.82      125.81      3.48 o
   8   2   4      220.15      208.51      7.15 o
   9   2   4      229.57      233.18      8.40 o
  10   2   4        5.20        7.23      2.88 o
  11   2   4       11.93       17.99      3.51 o
  12   2   4        8.51        6.10      3.43 o
 -14   3   4       14.32       19.97      2.30 o
 -13   3   4       17.37       13.00      1.42 o
 -12   3   4       15.40       16.00      1.32 o
 -11   3   4        1.02       -0.12      0.92 o
 -10   3   4      206.85      198.45      3.49 o
  -9   3   4        0.24       -0.33      1.05 o
  -8   3   4       18.76       14.67      1.09 o
  -7   3   4       69.13       62.18      1.99 o
  -6   3   4        2.41        6.48      1.04 o
  -5   3   4        0.27        6.32      1.14 o
  -4   3   4      296.31      243.88      3.52 o
  -3   3   4       11.53        9.17      0.66 o
  -2   3   4      544.09      594.28      7.93 o
  -1   3   4      659.99      769.21      8.91 o
   0   3   4      315.41      383.69      5.04 o
   1   3   4     1887.45     2033.44     18.41 o
   2   3   4     3904.29     4381.80     47.40 o
   3   3   4       93.55      113.09      2.16 o
   4   3   4       18.93       23.24      1.10 o
   5   3   4      246.81      259.54      5.14 o
   6   3   4      264.59      266.30      5.39 o
   7   3   4       17.55       15.53      1.74 o
   8   3   4        1.86        1.59      1.29 o
   9   3   4      127.68      121.35      7.62 o
  10   3   4       13.85       11.05      3.07 o
  11   3   4        1.24       -0.88      2.90 o
 -14   4   4       14.29       17.53      1.87 o
 -13   4   4        5.60        4.62      1.29 o
 -12   4   4        1.63        1.35      1.18 o
 -11   4   4       10.88       11.34      1.19 o
 -10   4   4      235.06      229.06      3.84 o
  -9   4   4       40.12       36.81      1.44 o
  -8   4   4      236.42      221.37      3.81 o
  -7   4   4       23.83       20.42      1.20 o
  -6   4   4        8.10        4.97      0.78 o
  -5   4   4       54.09       55.26      1.87 o
  -4   4   4     2026.78     2088.04     24.12 o
  -3   4   4       26.15       35.91      1.69 o
  -2   4   4     1925.49     1844.18     21.26 o
  -1   4   4       26.64       29.73      0.95 o
   0   4   4       96.54      106.54      3.74 o
   1   4   4      261.48      320.42      4.89 o
   2   4   4       63.77       60.41      1.52 o
   3   4   4      112.88      143.86      2.55 o
   4   4   4        0.20       -0.04      0.68 o
   5   4   4       61.66       55.39      2.18 o
   6   4   4        0.95        0.05      0.99 o
   7   4   4       70.67       69.35      2.95 o
   8   4   4       38.99       35.25      2.88 o
   9   4   4       17.60       19.82      2.05 o
  10   4   4        1.55        3.20      2.69 o
  11   4   4       72.88       75.93      5.45 o
 -14   5   4        5.28        3.94      1.56 o
 -13   5   4       22.51       20.90      1.72 o
 -12   5   4        0.74        1.08      1.18 o
 -11   5   4       49.89       49.90      1.87 o
 -10   5   4       30.14       22.23      1.29 o
  -9   5   4      110.64      107.14      2.40 o
  -8   5   4      203.65      213.68      3.72 o
  -7   5   4       17.94       17.11      1.03 o
  -6   5   4      158.97      158.99      4.46 o
  -5   5   4     2673.13     2805.14     34.99 o
  -4   5   4       20.68       21.60      1.53 o
  -3   5   4       91.15       88.13      1.84 o
  -2   5   4      189.64      187.88      5.18 o
  -1   5   4       19.75       19.81      1.11 o
   0   5   4      797.49      830.97      8.72 o
   1   5   4      159.55      213.20      3.40 o
   2   5   4        0.45        0.84      0.57 o
   3   5   4       40.88       46.14      1.43 o
   4   5   4       10.26       12.89      1.19 o
   5   5   4        1.74        0.13      0.93 o
   6   5   4      201.70      208.01      4.70 o
   7   5   4       11.62       14.77      1.55 o
   8   5   4        3.64        4.10      1.34 o
   9   5   4       80.83       85.84      6.90 o
  10   5   4       65.94       74.51      5.01 o
  11   5   4        8.91       11.04      3.25 o
 -14   6   4        9.59       11.34      2.80 o
 -13   6   4       20.45       17.66      2.35 o
 -12   6   4        2.75        2.53      1.20 o
 -11   6   4       18.47       16.60      1.33 o
 -10   6   4       11.50       10.53      1.10 o
  -9   6   4        0.17        2.22      0.79 o
  -8   6   4       26.09       25.00      1.29 o
  -7   6   4      109.05      105.20      2.45 o
  -6   6   4       30.06       31.07      1.44 o
  -5   6   4      490.84      481.90      6.99 o
  -4   6   4      116.42      112.65      3.00 o
  -3   6   4        0.28        2.73      0.61 o
  -2   6   4      165.50      188.64      3.25 o
  -1   6   4       79.87       70.73      1.49 o
   0   6   4       13.00       13.37      0.91 o
   1   6   4       13.61       18.01      0.67 o
   2   6   4        6.26        7.55      0.82 o
   3   6   4      146.39      129.41      2.69 o
   4   6   4      117.55      119.88      3.20 o
   5   6   4      233.48      225.47      4.86 o
   6   6   4       84.76       82.59      2.87 o
   7   6   4        4.81        5.98      1.33 o
   8   6   4       65.63       60.16      2.71 o
   9   6   4      111.43      115.78      5.18 o
  10   6   4        4.47        6.69      2.80 o
  11   6   4        1.71        2.29      2.94 o
 -13   7   4        0.06       -0.80      1.42 o
 -12   7   4        1.67        0.58      1.29 o
 -11   7   4       55.31       58.53      3.59 o
 -10   7   4       36.68       26.43      1.40 o
  -9   7   4       12.26       16.20      1.28 o
  -8   7   4       25.11       18.95      1.65 o
  -7   7   4      168.13      165.80      3.27 o
  -6   7   4       41.88       41.38      1.48 o
  -5   7   4       36.62       44.59      2.46 o
  -4   7   4        8.78        8.18      0.91 o
  -3   7   4      115.30       94.49      3.07 o
  -2   7   4      175.77      174.93      3.12 o
  -1   7   4       16.57        8.86      0.60 o
   0   7   4      208.10      194.69      3.23 o
   1   7   4       17.79       20.50      0.68 o
   2   7   4       49.76       65.02      1.84 o
   3   7   4      171.90      163.05      3.39 o
   4   7   4       15.28       13.85      1.59 o
   5   7   4       23.77       26.36      1.76 o
   6   7   4        6.19        7.47      1.30 o
   7   7   4       18.26       18.66      1.72 o
   8   7   4       36.68       34.34      2.16 o
   9   7   4       41.66       53.65      3.78 o
  10   7   4       31.08       35.22      3.17 o
  11   7   4        2.51       -4.25      4.25 o
 -13   8   4        3.11        1.43      1.57 o
 -12   8   4       22.26       23.72      1.68 o
 -11   8   4        0.63        1.68      1.08 o
 -10   8   4       31.06       39.92      1.70 o
  -9   8   4      176.17      157.84      3.17 o
  -8   8   4       17.73       22.77      1.43 o
  -7   8   4        2.82        2.14      0.90 o
  -6   8   4      349.79      379.60      6.37 o
  -5   8   4      197.50      184.35      4.30 o
  -4   8   4      191.60      187.51      4.49 o
  -3   8   4      218.67      234.04     12.40 o
  -2   8   4       95.25       98.94      2.20 o
  -1   8   4        0.73        1.03      0.48 o
   0   8   4        0.89        0.59      0.49 o
   1   8   4       18.50       17.03      0.74 o
   2   8   4      242.84      242.44      4.33 o
   3   8   4        0.13       -0.85      0.85 o
   4   8   4      722.60      672.85     11.06 o
   5   8   4      120.97      123.67      3.49 o
   6   8   4      123.09      107.74      3.35 o
   7   8   4        7.83        7.57      1.72 o
   8   8   4        0.57       -0.53      1.71 o
   9   8   4        1.52        1.48      3.10 o
  10   8   4        7.11        7.73      4.79 o
  11   8   4        0.23        4.96      4.96 o
 -13   9   4        0.00        2.84      3.90 o
 -12   9   4       15.61       25.26      2.19 o
 -11   9   4       80.05       81.70      3.83 o
 -10   9   4       34.35       34.75      1.74 o
  -9   9   4        4.43        5.30      1.04 o
  -8   9   4      326.84      266.53      4.85 o
  -7   9   4      168.95      170.03      3.48 o
  -6   9   4        3.58        4.90      1.13 o
  -5   9   4       77.08       78.08      2.12 o
  -4   9   4      241.68      232.09      3.95 o
  -3   9   4        0.00        0.96      0.63 o
  -2   9   4      583.13      552.40      8.77 o
  -1   9   4       55.47       43.42      1.85 o
   0   9   4      239.97      249.86      3.74 o
   1   9   4       13.69       17.42      0.86 o
   2   9   4       43.49       41.69      2.64 o
   3   9   4       69.26       63.42      2.85 o
   4   9   4       26.17       25.72      4.17 o
   5   9   4      228.52      232.73      6.00 o
   6   9   4        4.92        3.46      1.46 o
   7   9   4       16.71       14.73      1.95 o
   8   9   4        0.02        1.20      1.79 o
   9   9   4        9.09       11.18      2.42 o
  10   9   4        0.30       -0.36      1.87 o
 -13  10   4       11.95       13.65      4.43 o
 -12  10   4       15.22       24.24      2.48 o
 -11  10   4        1.70        0.47      1.17 o
 -10  10   4       11.23       13.11      1.54 o
  -9  10   4       12.41       10.05      1.31 o
  -8  10   4        0.05       -0.20      2.00 o
  -7  10   4        1.40        1.37      1.00 o
  -6  10   4        2.87        3.09      0.83 o
  -5  10   4       28.43       31.52      1.40 o
  -4  10   4      287.83      274.43      4.14 o
  -3  10   4      214.67      212.27      4.88 o
  -2  10   4      499.62      481.31      7.28 o
  -1  10   4        7.35        7.48      1.07 o
   0  10   4      544.10      536.64      9.93 o
   1  10   4      604.45      580.97     11.20 o
   2  10   4       29.75       34.85      2.19 o
   3  10   4      266.67      269.51      6.48 o
   4  10   4      189.74      186.55      5.23 o
   5  10   4       90.48       90.59      3.70 o
   6  10   4       79.52       74.63      3.47 o
   7  10   4        0.05        0.30      1.51 o
   8  10   4        0.15        2.83      2.59 o
   9  10   4        1.11        0.91      3.55 o
  10  10   4       11.40       12.76      2.71 o
 -12  11   4       17.01        7.45      3.90 o
 -11  11   4        1.28        0.59      1.47 o
 -10  11   4       19.92       21.02      3.10 o
  -9  11   4        5.33        4.47      1.61 o
  -8  11   4        0.58       -0.86      0.97 o
  -7  11   4       14.03       12.36      1.24 o
  -6  11   4       16.85       15.31      1.20 o
  -5  11   4      218.72      202.45      5.32 o
  -4  11   4      150.24      140.57      2.78 o
  -3  11   4       87.76       85.85      2.44 o
  -2  11   4        8.55        5.84      1.00 o
  -1  11   4      113.56      101.97      3.05 o
   0  11   4      848.11      832.69     17.25 o
   1  11   4       40.72       35.28      2.28 o
   2  11   4        1.75        1.15      1.35 o
   3  11   4        0.47        0.50      1.38 o
   4  11   4       32.85       32.10      2.35 o
   5  11   4        5.32        7.44      1.72 o
   6  11   4        1.86       -1.07      1.36 o
   7  11   4       26.29       31.54      2.53 o
   8  11   4        8.38       15.36      2.86 o
   9  11   4        2.44        1.60      2.13 o
 -12  12   4        4.26        1.42      3.55 o
 -11  12   4        0.14        0.67      1.77 o
 -10  12   4       15.71       12.14      1.62 o
  -9  12   4        1.31        1.79      1.17 o
  -8  12   4       24.93       24.17      1.60 o
  -7  12   4       22.35       22.12      1.49 o
  -6  12   4        3.97        2.52      0.82 o
  -5  12   4       26.63       25.60      2.16 o
  -4  12   4        0.29        0.31      1.34 o
  -3  12   4        0.10       -1.15      1.15 o
  -2  12   4       12.91       14.12      2.13 o
  -1  12   4       43.21       38.26      1.97 o
   0  12   4      217.40      205.49      6.52 o
   1  12   4      192.66      158.99      5.62 o
   2  12   4       22.47       17.06      1.87 o
   3  12   4       83.80       82.56      3.49 o
   4  12   4       16.43       19.74      2.16 o
   5  12   4        3.77        6.99      1.87 o
   6  12   4        0.01        0.52      2.38 o
   7  12   4        0.04        1.26      1.78 o
   8  12   4       10.66       13.04      3.37 o
   9  12   4        0.28       -1.89      1.89 o
 -11  13   4        0.50        2.66      3.37 o
 -10  13   4        1.32        0.83      1.48 o
  -9  13   4        3.99        2.62      1.41 o
  -8  13   4       12.03        9.91      1.58 o
  -7  13   4        2.77        2.06      1.14 o
  -6  13   4       15.00       14.78      1.46 o
  -5  13   4      276.31      271.36     12.23 o
  -4  13   4        6.33        5.61      2.22 o
  -3  13   4       88.73       85.32      3.58 o
  -2  13   4       34.57       29.53      2.13 o
  -1  13   4      312.94      306.93     13.65 o
   0  13   4      146.67      117.01      6.74 o
   1  13   4       20.61       20.46      2.48 o
   2  13   4       70.42       61.17      3.01 o
   3  13   4      121.36      103.46      3.94 o
   4  13   4       83.63       75.24      3.56 o
   5  13   4      103.52      111.08      4.28 o
   6  13   4       36.51       43.46      3.05 o
   7  13   4       43.27       40.58      3.08 o
   8  13   4       10.81       13.39      2.38 o
 -10  14   4        5.76        6.74      2.84 o
  -9  14   4        0.86        1.79      1.67 o
  -8  14   4        0.52        1.56      1.30 o
  -7  14   4       24.01       18.07      1.74 o
  -6  14   4        0.02       -0.28      1.28 o
  -5  14   4       42.71       36.35      5.23 o
  -4  14   4      175.31      162.02      5.27 o
  -3  14   4        5.92        4.72      1.53 o
  -2  14   4      172.29      160.15      5.15 o
  -1  14   4       85.58       83.32      5.85 o
   0  14   4      106.42      106.02      6.38 o
   1  14   4      239.23      203.35      9.22 o
   2  14   4      174.08      167.28      6.06 o
   3  14   4       73.40       67.11      3.99 o
   4  14   4        1.69       -0.74      2.10 o
   5  14   4        9.75        7.26      2.30 o
   6  14   4       59.99       60.03      3.47 o
   7  14   4        3.54        2.39      2.78 o
   8  14   4        3.37       -1.60      4.08 o
  -9  15   4        0.53        0.53      2.13 o
  -8  15   4       56.59       60.11      2.92 o
  -7  15   4        0.31        0.99      1.26 o
  -6  15   4       14.66       14.42      2.30 o
  -5  15   4        5.95       11.24      1.92 o
  -4  15   4        4.05        2.19      1.53 o
  -3  15   4        6.90        5.05      3.81 o
  -2  15   4        3.90        2.82      1.36 o
  -1  15   4       53.23       51.94      4.61 o
   0  15   4        0.34        2.48      2.30 o
   1  15   4        0.54       -2.13      2.13 o
   2  15   4      119.73      101.40      8.78 o
   3  15   4        0.61        1.40      1.92 o
   4  15   4        0.01       -1.70      1.70 o
   5  15   4       17.15       26.83      3.15 o
   6  15   4        0.64       -0.35      2.07 o
   7  15   4       10.00        3.90      4.61 o
  -9  16   4       41.74       45.21      4.43 o
  -8  16   4        0.23        3.01      2.30 o
  -7  16   4       45.71       51.13      2.70 o
  -6  16   4        9.97       14.75      2.21 o
  -5  16   4        5.21        3.20      1.62 o
  -4  16   4       28.69       27.03      2.47 o
  -3  16   4       10.58       10.83      1.87 o
  -2  16   4       19.66       21.63      3.55 o
  -1  16   4        6.57        5.14      2.66 o
   0  16   4       25.72       27.30      3.90 o
   1  16   4       12.34       10.64      3.01 o
   2  16   4      105.53      108.07      5.17 o
   3  16   4       72.07       76.18      4.42 o
   4  16   4        1.28       -0.64      1.87 o
   5  16   4       27.99       31.54      3.40 o
   6  16   4        1.29       -2.09      2.09 o
  -8  17   4       22.26       21.63      3.72 o
  -7  17   4       19.52       19.89      2.60 o
  -6  17   4        2.49        2.95      3.19 o
  -5  17   4        8.93       10.92      2.04 o
  -4  17   4       18.36       21.23      2.48 o
  -3  17   4       17.77       23.76      3.72 o
  -2  17   4        1.34        3.90      2.84 o
  -1  17   4       13.68       13.83      3.55 o
   0  17   4       14.90       20.39      3.72 o
   1  17   4        1.59       -2.13      2.13 o
   2  17   4        1.99       -0.03      2.09 o
   3  17   4        2.32        2.80      2.00 o
   4  17   4        0.16       -1.90      1.90 o
   5  17   4       10.30       10.46      4.43 o
  -7  18   4        7.73        9.75      3.19 o
  -6  18   4        6.22        5.05      2.01 o
  -5  18   4        1.56        2.30      3.19 o
  -4  18   4        0.71        3.55      3.01 o
  -3  18   4        7.41        6.38      3.01 o
  -2  18   4       27.70       28.72      4.08 o
  -1  18   4       20.24       22.16      4.08 o
   0  18   4       45.35       53.01      5.32 o
   1  18   4       10.16       15.86      2.75 o
   2  18   4       17.37       15.61      4.52 o
   3  18   4       16.83       16.46      2.98 o
   4  18   4       10.28        5.50      4.08 o
  -5  19   4        0.05       -2.13      2.66 o
  -4  19   4        0.00       -1.95      2.66 o
  -3  19   4        0.72       -0.35      2.66 o
  -2  19   4        0.61       -0.35      2.84 o
  -1  19   4       85.33       84.74      6.56 o
   0  19   4       41.24       40.78      4.79 o
   1  19   4        3.79        7.97      2.51 o
   2  19   4       40.87       44.14      6.03 o
  -3  20   4       35.37       38.29      4.79 o
  -2  20   4       11.38       12.06      3.72 o
  -1  20   4       10.95        7.98      3.37 o
 -14   1   5        0.66        1.15      1.57 o
 -13   1   5        4.18        4.83      1.50 o
 -12   1   5       84.56       94.24      2.97 o
 -11   1   5        1.77        1.50      1.28 o
 -10   1   5      108.54      108.23      2.81 o
  -9   1   5      966.23      909.23     16.89 o
  -8   1   5     1405.02     1330.02     20.33 o
  -7   1   5        1.30        5.73      1.48 o
  -6   1   5        5.65        4.53      0.94 o
  -5   1   5      464.91      494.57      8.05 o
  -4   1   5      944.10     1016.24     12.47 o
  -3   1   5        8.55        6.29      0.66 o
  -2   1   5      424.29      462.91      5.30 o
  -1   1   5       58.57       72.49      1.37 o
   0   1   5      319.22      318.58      3.52 o
   1   1   5      368.31      326.90      3.60 o
   2   1   5      825.15      853.89      8.77 o
   3   1   5      178.76      175.64      3.45 o
   4   1   5       33.21       36.54      1.22 o
   5   1   5      379.30      362.75     11.23 o
   6   1   5      250.85      254.78      5.94 o
   7   1   5        1.08        1.71      2.48 o
   8   1   5       25.23       30.15      3.50 o
   9   1   5       22.97       30.46      3.76 o
  10   1   5        8.02        6.51      3.07 o
  11   1   5        7.71        6.54      3.25 o
 -14   2   5        0.07       -0.31      1.59 o
 -13   2   5        6.02        3.85      2.14 o
 -12   2   5       17.29       11.66      1.53 o
 -11   2   5       37.73       40.58      1.93 o
 -10   2   5       61.63       64.24      2.59 o
  -9   2   5       21.63       21.35      2.91 o
  -8   2   5      108.90      112.35      3.44 o
  -7   2   5      232.35      212.60      3.93 o
  -6   2   5      157.79      141.24      3.42 o
  -5   2   5      598.44      637.97      8.34 o
  -4   2   5      206.69      258.83      4.56 o
  -3   2   5      832.51      859.14      9.23 o
  -2   2   5     1199.56     1306.86     13.63 o
  -1   2   5       64.89       71.82      1.43 o
   0   2   5      477.56      518.38      5.26 o
   1   2   5        8.48        7.63      0.57 o
   2   2   5      249.64      305.07      3.85 o
   3   2   5       20.02       27.93      0.93 o
   4   2   5      143.25      143.27      3.03 o
   5   2   5       45.24       48.76      2.04 o
   6   2   5       83.06       86.43      3.13 o
   7   2   5       31.88       28.34      3.19 o
   8   2   5      239.43      239.65      8.52 o
   9   2   5        1.90       -0.73      2.50 o
  10   2   5        3.43        1.78      6.47 o
  11   2   5       11.06        7.98      4.61 o
 -14   3   5        0.01        0.34      1.99 o
 -13   3   5       61.50       66.12      2.68 o
 -12   3   5       23.29       21.01      1.47 o
 -11   3   5        0.00        0.68      0.94 o
 -10   3   5        3.52        3.83      0.94 o
  -9   3   5       42.61       42.18      2.30 o
  -8   3   5        2.26        1.15      0.99 o
  -7   3   5       46.37       36.04      1.62 o
  -6   3   5      521.55      540.20      7.17 o
  -5   3   5      241.30      239.67      3.45 o
  -4   3   5       62.02       65.55      2.14 o
  -3   3   5      996.00     1042.46     15.74 o
  -2   3   5      421.67      438.97      5.07 o
  -1   3   5      311.62      338.18      4.06 o
   0   3   5       51.80       70.22      1.50 o
   1   3   5      187.68      188.28      3.12 o
   2   3   5      177.56      201.12      2.61 o
   3   3   5      161.44      159.71      3.34 o
   4   3   5      538.26      585.07      9.76 o
   5   3   5        0.04        1.64      1.06 o
   6   3   5        0.02        0.77      1.16 o
   7   3   5        3.27        2.30      1.31 o
   8   3   5       64.49       57.66      4.26 o
   9   3   5       84.43       80.95      5.41 o
  10   3   5        4.80        6.63      3.55 o
  11   3   5       23.24       29.17      4.32 o
 -14   4   5        0.46        2.14      1.85 o
 -13   4   5       86.87       89.13      3.36 o
 -12   4   5        6.74        6.73      1.23 o
 -11   4   5       18.17       19.39      1.33 o
 -10   4   5       97.02       90.15      2.50 o
  -9   4   5        0.15       -0.87      0.87 o
  -8   4   5       63.47       72.51      2.29 o
  -7   4   5      302.57      283.99      5.62 o
  -6   4   5      426.27      440.15      6.10 o
  -5   4   5        0.15        0.72      0.57 o
  -4   4   5      854.63      892.30     11.00 o
  -3   4   5      707.02      715.89      8.95 o
  -2   4   5       72.75      101.87      1.67 o
  -1   4   5      532.70      537.19      6.06 o
   0   4   5      593.47      689.87      7.59 o
   1   4   5      918.52     1034.64     10.82 o
   2   4   5      220.59      215.33      3.34 o
   3   4   5       66.49       58.60      2.74 o
   4   4   5      165.80      171.46      6.27 o
   5   4   5      718.37      713.21     11.80 o
   6   4   5        0.98        2.18      1.66 o
   7   4   5       51.98       53.02      2.69 o
   8   4   5        2.68       -1.31      2.37 o
   9   4   5       29.41       33.60      3.81 o
  10   4   5        0.17        4.66      2.94 o
  11   4   5        0.29       -2.98      2.98 o
 -14   5   5        0.32        1.06      2.09 o
 -13   5   5       15.58       15.92      1.56 o
 -12   5   5       81.66       89.05      2.53 o
 -11   5   5       38.24       35.72      1.63 o
 -10   5   5        1.20        2.38      1.36 o
  -9   5   5       29.86       23.98      1.35 o
  -8   5   5       51.68       41.89      1.80 o
  -7   5   5        1.34        1.10      0.92 o
  -6   5   5     1017.80      923.11     11.50 o
  -5   5   5      373.15      366.84      5.77 o
  -4   5   5      487.93      517.21      6.87 o
  -3   5   5        9.11        9.12      0.77 o
  -2   5   5      188.45      218.22      2.95 o
  -1   5   5       82.63       85.62      2.23 o
   0   5   5     2896.93     3029.70     30.66 o
   1   5   5        1.32        1.88      0.73 o
   2   5   5        4.94        8.27      0.95 o
   3   5   5       77.60       73.96      2.41 o
   4   5   5       82.38       76.52      2.40 o
   5   5   5       14.72       15.76      1.52 o
   6   5   5      103.46       94.30      3.14 o
   7   5   5        2.35        2.96      1.38 o
   8   5   5       39.09       46.26      3.59 o
   9   5   5       16.83       19.32      3.38 o
  10   5   5        8.70        6.65      3.01 o
  11   5   5       13.83       15.68      4.17 o
 -14   6   5        4.93        6.17      2.30 o
 -13   6   5       75.28       85.72      3.03 o
 -12   6   5        6.10        8.84      1.28 o
 -11   6   5       14.25       14.41      1.27 o
 -10   6   5       99.18       96.19      2.36 o
  -9   6   5      137.84      128.67      2.88 o
  -8   6   5      101.85       94.95      2.33 o
  -7   6   5        8.44        6.75      0.99 o
  -6   6   5       47.60       46.52      1.48 o
  -5   6   5       99.45       91.02      2.39 o
  -4   6   5       54.46       50.12      1.55 o
  -3   6   5      808.84      759.84      9.51 o
  -2   6   5        8.78       10.45      0.55 o
  -1   6   5      302.57      358.55      4.00 o
   0   6   5       78.89       81.71      1.72 o
   1   6   5        9.93       20.90      1.28 o
   2   6   5      188.41      175.18      3.56 o
   3   6   5      126.50      132.37      3.10 o
   4   6   5       26.40       22.14      2.32 o
   5   6   5        8.09        7.05      1.30 o
   6   6   5        0.06       -1.64      1.64 o
   7   6   5      134.99      128.41      6.24 o
   8   6   5        4.02        3.07      1.66 o
   9   6   5        0.84       -0.62      2.55 o
  10   6   5       20.02       19.37      3.64 o
 -13   7   5        2.21        1.93      1.38 o
 -12   7   5        5.94        5.59      1.27 o
 -11   7   5       18.66       22.32      1.43 o
 -10   7   5        0.34        0.35      0.87 o
  -9   7   5       52.22       55.26      2.80 o
  -8   7   5      106.10       95.38      2.34 o
  -7   7   5      120.93      101.23      2.57 o
  -6   7   5        1.45        3.35      0.90 o
  -5   7   5      392.39      368.31      5.88 o
  -4   7   5      193.51      190.48      3.54 o
  -3   7   5       10.36        6.91      0.83 o
  -2   7   5      182.06      185.81      2.50 o
  -1   7   5       20.32       16.36      1.12 o
   0   7   5       27.25       29.84      0.88 o
   1   7   5        1.45        2.38      0.81 o
   2   7   5        5.44        5.28      1.01 o
   3   7   5       66.28       70.18      2.30 o
   4   7   5        0.17       -0.71      1.03 o
   5   7   5       19.71       19.03      1.65 o
   6   7   5       35.46       37.97      2.15 o
   7   7   5        6.35        2.63      1.64 o
   8   7   5        0.52       -1.27      1.27 o
   9   7   5        0.02       -2.68      3.28 o
  10   7   5        1.44       -2.30      4.08 o
 -13   8   5        0.33       -0.64      1.38 o
 -12   8   5       27.63       29.46      1.78 o
 -11   8   5        9.47       15.32      1.41 o
 -10   8   5        0.02        0.11      0.87 o
  -9   8   5       11.46        6.80      1.31 o
  -8   8   5        1.33        0.31      0.82 o
  -7   8   5       12.46       20.17      1.15 o
  -6   8   5       16.54       15.92      1.01 o
  -5   8   5       34.79       36.61      1.84 o
  -4   8   5       15.15       12.94      1.16 o
  -3   8   5      146.31      143.18      3.59 o
  -2   8   5        0.31       -0.35      0.49 o
  -1   8   5       61.86       53.14      1.31 o
   0   8   5       38.68       40.77      1.53 o
   1   8   5       86.85       77.75      2.27 o
   2   8   5       25.17       22.97      1.44 o
   3   8   5        0.10       -0.68      1.07 o
   4   8   5       34.28       30.94      2.00 o
   5   8   5       25.56       24.49      1.87 o
   6   8   5       11.90       11.88      1.86 o
   7   8   5       69.07       66.58      3.87 o
   8   8   5        0.82       -0.29      1.71 o
   9   8   5        2.14        4.83      2.03 o
  10   8   5        5.09        3.55      4.43 o
 -13   9   5       26.20       25.88      4.79 o
 -12   9   5        2.74        1.82      1.63 o
 -11   9   5       94.81       97.58      3.14 o
 -10   9   5       33.92       27.03      1.50 o
  -9   9   5       24.53       25.18      1.55 o
  -8   9   5       35.18       29.02      1.50 o
  -7   9   5      167.48      174.76      3.46 o
  -6   9   5       64.79       61.41      1.68 o
  -5   9   5       21.19       21.16      1.51 o
  -4   9   5     1165.05     1126.97     17.07 o
  -3   9   5       77.26       69.58      1.81 o
  -2   9   5      342.71      327.67      4.73 o
  -1   9   5        0.36        0.50      0.61 o
   0   9   5        0.75       -0.48      0.48 o
   1   9   5      110.74      109.55      2.85 o
   2   9   5       52.55       40.67      2.35 o
   3   9   5        7.74        5.08      1.46 o
   4   9   5       58.86       51.52      2.82 o
   5   9   5      191.33      185.99      5.45 o
   6   9   5        0.76        0.13      1.89 o
   7   9   5       25.21       26.71      2.79 o
   8   9   5       20.96       17.36      2.58 o
   9   9   5        6.73        7.82      2.42 o
  10   9   5        6.49        1.60      4.61 o
 -12  10   5        0.04        0.12      1.54 o
 -11  10   5        2.21        3.59      1.37 o
 -10  10   5       26.15       21.26      1.66 o
  -9  10   5        0.89        3.74      1.09 o
  -8  10   5       33.12       34.96      1.71 o
  -7  10   5        3.01        1.74      1.90 o
  -6  10   5        2.29        1.17      0.68 o
  -5  10   5       55.46       57.51      2.13 o
  -4  10   5      391.61      366.75      8.06 o
  -3  10   5      265.97      240.66      8.77 o
  -2  10   5        0.11        1.55      0.75 o
  -1  10   5      304.59      286.20      4.81 o
   0  10   5      575.47      526.50     10.52 o
   1  10   5        5.08        5.55      1.45 o
   2  10   5       63.15       57.45      2.76 o
   3  10   5        2.60        2.27      1.46 o
   4  10   5        6.58        5.86      1.57 o
   5  10   5       44.99       41.98      2.69 o
   6  10   5       91.82       91.85      3.89 o
   7  10   5        2.90        6.02      3.10 o
   8  10   5       50.67       60.11      4.03 o
   9  10   5        9.52        6.21      2.42 o
 -12  11   5        7.99        5.14      3.72 o
 -11  11   5        0.47        0.48      1.23 o
 -10  11   5        8.00        3.97      1.25 o
  -9  11   5        3.82        4.34      1.21 o
  -8  11   5       20.97       22.90      1.70 o
  -7  11   5        0.00       -0.72      0.84 o
  -6  11   5      116.84      119.80      3.11 o
  -5  11   5        4.90        4.68      1.37 o
  -4  11   5      286.41      280.19      5.19 o
  -3  11   5        1.81        1.11      1.02 o
  -2  11   5      490.09      479.17      8.96 o
  -1  11   5       22.46       22.77      1.86 o
   0  11   5      245.35      224.08      5.78 o
   1  11   5       31.52       30.66      2.76 o
   2  11   5        3.94        3.65      1.52 o
   3  11   5       34.23       34.60      2.45 o
   4  11   5        0.61        0.70      2.00 o
   5  11   5       34.49       36.87      3.84 o
   6  11   5       10.29        9.36      2.02 o
   7  11   5        0.98        2.89      1.96 o
   8  11   5        0.54       -1.95      3.55 o
   9  11   5        5.06        8.19      2.60 o
 -12  12   5       40.70       49.82      6.03 o
 -11  12   5        6.51        4.46      1.67 o
 -10  12   5        4.11        3.82      2.81 o
  -9  12   5       50.16       49.42      2.30 o
  -8  12   5        0.76       -0.98      0.98 o
  -7  12   5        4.27        3.30      1.01 o
  -6  12   5       50.46       47.37      2.85 o
  -5  12   5        9.44        7.93      1.64 o
  -4  12   5      537.72      532.56     19.15 o
  -3  12   5       85.40       81.51      2.99 o
  -2  12   5       27.82       25.77      1.89 o
  -1  12   5      162.28      145.20      7.45 o
   0  12   5        2.66        1.27      1.32 o
   1  12   5       85.28       86.63      3.56 o
   2  12   5       18.47       18.16      2.19 o
   3  12   5      185.55      162.62      5.10 o
   4  12   5       43.26       44.39      3.78 o
   5  12   5       51.60       54.40      4.77 o
   6  12   5       16.70       18.92      7.27 o
   7  12   5       13.52       13.43      2.59 o
   8  12   5       53.90       54.96     11.17 o
 -11  13   5        2.82        4.08      3.55 o
 -10  13   5        1.66        3.85      1.39 o
  -9  13   5        4.86        5.19      1.51 o
  -8  13   5        3.60        2.97      1.30 o
  -7  13   5        0.25        1.94      1.46 o
  -6  13   5       16.21       15.00      1.93 o
  -5  13   5       16.55       13.36      1.87 o
  -4  13   5      177.77      166.82      9.57 o
  -3  13   5        4.51        3.91      1.86 o
  -2  13   5      251.69      243.76      8.42 o
  -1  13   5      152.23      148.03      7.62 o
   0  13   5        2.06        1.49      1.19 o
   1  13   5      505.80      470.36     10.07 o
   2  13   5        8.74        9.84      1.87 o
   3  13   5        7.88        7.04      1.82 o
   4  13   5       21.55       26.22      2.45 o
   5  13   5        2.44        2.40      1.76 o
   6  13   5        1.84        1.60      3.19 o
   7  13   5        0.18        0.45      2.84 o
   8  13   5        6.56        6.03      2.52 o
 -10  14   5       11.23       18.80      6.38 o
  -9  14   5       25.60       30.32      2.38 o
  -8  14   5        7.83        8.50      1.55 o
  -7  14   5       24.01       29.46      1.95 o
  -6  14   5        0.02        1.97      2.57 o
  -5  14   5        7.77       10.24      3.81 o
  -4  14   5      169.22      169.43      5.62 o
  -3  14   5      106.82      110.12      4.26 o
  -2  14   5       59.67       52.12      4.79 o
  -1  14   5       17.93       14.01      3.19 o
   0  14   5      148.61      151.58      7.98 o
   1  14   5      127.62      115.18      6.12 o
   2  14   5       29.35       24.13      2.68 o
   3  14   5        0.58        0.81      2.40 o
   4  14   5        0.00        1.67      1.63 o
   5  14   5       53.35       53.63      5.79 o
   6  14   5       11.38       18.48      5.85 o
   7  14   5       14.16       16.59      4.34 o
  -9  15   5        6.14       10.60      2.29 o
  -8  15   5       36.45       34.96      4.40 o
  -7  15   5        0.63        0.58      1.24 o
  -6  15   5       10.80        6.42      1.87 o
  -5  15   5        8.31       10.56      1.96 o
  -4  15   5        9.14        9.36      1.74 o
  -3  15   5        0.09       -1.95      2.13 o
  -2  15   5        0.51        0.00      2.13 o
  -1  15   5        0.23        0.71      2.30 o
   0  15   5        0.42        0.18      2.13 o
   1  15   5        0.61       -0.77      1.66 o
   2  15   5        3.58        3.50      1.96 o
   3  15   5        2.65        2.93      1.82 o
   4  15   5        5.92        2.62      2.07 o
   5  15   5        2.97        5.32      3.01 o
   6  15   5        6.20        7.45      3.01 o
  -8  16   5       14.59       18.83      2.60 o
  -7  16   5       16.25       21.35      2.48 o
  -6  16   5       35.04       46.18      3.15 o
  -5  16   5       33.16       37.31      2.81 o
  -4  16   5       13.31       19.84      2.16 o
  -3  16   5       50.80       56.02      5.32 o
  -2  16   5       53.94       63.82      5.50 o
  -1  16   5        0.00       -2.13      2.13 o
   0  16   5        7.90       10.81      3.19 o
   1  16   5        0.27       -0.95      3.63 o
   2  16   5        1.72        3.87      2.25 o
   3  16   5       23.33       31.02      8.24 o
   4  16   5        5.26        5.32      3.01 o
   5  16   5        0.30        0.71      2.66 o
  -8  17   5        1.48        2.14      6.20 o
  -7  17   5        5.27        6.13      2.22 o
  -6  17   5       19.35       24.65      2.68 o
  -5  17   5        1.32        2.48      1.83 o
  -4  17   5        0.95       -1.06      2.66 o
  -3  17   5       23.78       33.15      4.43 o
  -2  17   5        9.63       10.11      3.19 o
  -1  17   5        2.69        3.55      2.84 o
   0  17   5       14.64       13.47      3.37 o
   1  17   5        7.92        3.90      2.66 o
   2  17   5       24.56       28.72      4.43 o
   3  17   5        7.01       10.46      3.37 o
  -7  18   5        0.00       -1.63      1.83 o
  -6  18   5       14.77       19.58      2.60 o
  -5  18   5        0.13       -2.48      2.48 o
  -4  18   5       36.03       47.69      5.32 o
  -3  18   5        1.84       -2.66      2.66 o
  -2  18   5       66.82       69.85      6.20 o
  -1  18   5        9.18       12.23      3.55 o
   0  18   5       17.62       19.86      4.08 o
   1  18   5       53.39       61.16      5.67 o
   2  18   5       11.15       15.60      3.72 o
  -5  19   5       20.15       31.20      4.79 o
  -4  19   5       55.17       57.09      5.85 o
  -3  19   5        1.18        0.00      3.01 o
  -2  19   5       99.55      101.23      7.45 o
  -1  19   5       44.74       50.53      5.67 o
 -14   0   6        6.64        4.53      2.85 o
 -13   0   6        1.90       -0.20      2.01 o
 -12   0   6        4.66        4.90      1.93 o
 -11   0   6      224.96      231.67      6.40 o
 -10   0   6       13.19        7.79      2.44 o
  -9   0   6     1809.90     1826.90     38.91 o
  -8   0   6      861.31      803.98     18.66 o
  -7   0   6      315.44      337.27     19.59 o
  -6   0   6      198.79      201.33      5.14 o
  -5   0   6       63.92       71.27      2.86 o
  -4   0   6       58.63       73.04      2.83 o
  -3   0   6      807.19      773.33     13.99 o
  -2   0   6      267.62      284.75      5.21 o
  -1   0   6      998.85     1084.90     14.66 o
   0   0   6      297.47      307.14      4.91 o
   1   0   6      531.68      510.00      7.58 o
   2   0   6      267.16      280.53      5.26 o
   3   0   6       54.70       56.99      7.00 o
   4   0   6      270.76      245.43      6.53 o
   5   0   6        1.82       -2.84      3.01 o
   6   0   6       82.83       74.99      6.38 o
   7   0   6      148.09      124.28      8.69 o
   8   0   6       21.98       33.51      5.32 o
   9   0   6      101.20      101.05      8.51 o
  10   0   6       25.75       24.11      5.67 o
 -14   1   6        2.02        1.60      1.73 o
 -13   1   6       24.72       36.54      2.16 o
 -12   1   6       15.27       15.19      1.63 o
 -11   1   6        5.53        7.22      1.26 o
 -10   1   6        0.34        2.40      1.55 o
  -9   1   6        0.08       -0.72      1.62 o
  -8   1   6       35.48       33.72      2.38 o
  -7   1   6      345.32      330.20      7.01 o
  -6   1   6       20.18       14.49      1.14 o
  -5   1   6        3.54        2.52      0.83 o
  -4   1   6      503.32      518.89      7.08 o
  -3   1   6        0.11        1.40      0.56 o
  -2   1   6      150.54      173.45      2.55 o
  -1   1   6       25.64       21.52      0.82 o
   0   1   6      351.61      374.86      4.10 o
   1   1   6      615.96      593.88      7.63 o
   2   1   6       65.84       51.62      1.42 o
   3   1   6     1054.94     1034.36     20.04 o
   4   1   6       89.26       87.77      3.38 o
   5   1   6       24.18       27.41      4.79 o
   6   1   6       57.75       61.27     10.19 o
   7   1   6        0.76        0.36      2.37 o
   8   1   6        0.24       -3.74      3.99 o
   9   1   6       13.78       16.02      3.63 o
  10   1   6        0.16        2.94      3.19 o
 -14   2   6       15.69       13.24      3.29 o
 -13   2   6        5.14        5.31      1.56 o
 -12   2   6       89.84       96.16      3.01 o
 -11   2   6        0.03       -0.31      1.10 o
 -10   2   6       11.11        9.68      2.56 o
  -9   2   6      281.68      271.67      6.00 o
  -8   2   6       17.66       21.34      1.84 o
  -7   2   6      117.82      120.00      3.14 o
  -6   2   6      247.57      253.26      4.62 o
  -5   2   6      951.63      980.88     11.44 o
  -4   2   6      107.44      105.14      2.08 o
  -3   2   6        0.07        1.27      0.54 o
  -2   2   6        6.60        5.53      0.90 o
  -1   2   6      555.38      548.36      5.93 o
   0   2   6      130.19      128.56      2.01 o
   1   2   6       77.17       84.41      1.61 o
   2   2   6      197.67      195.41      3.02 o
   3   2   6      271.03      272.97      5.47 o
   4   2   6       71.86       68.78      2.78 o
   5   2   6      424.36      419.78      8.71 o
   6   2   6      139.61      143.40      6.33 o
   7   2   6        7.98        7.03      2.75 o
   8   2   6        0.30       -0.07      2.60 o
   9   2   6        2.30       -0.43      2.60 o
  10   2   6       16.35       17.20      3.76 o
 -14   3   6        1.20        0.96      1.67 o
 -13   3   6       28.23       36.32      2.19 o
 -12   3   6       59.63       57.38      2.64 o
 -11   3   6        8.18        7.34      1.50 o
 -10   3   6        1.37        3.21      1.53 o
  -9   3   6        1.26        2.09      1.48 o
  -8   3   6      494.36      448.52     11.11 o
  -7   3   6       25.37       23.80      1.51 o
  -6   3   6       31.27       29.48      1.44 o
  -5   3   6      179.26      204.09      3.57 o
  -4   3   6        7.17       22.47      1.03 o
  -3   3   6       85.20      107.06      1.87 o
  -2   3   6      486.06      542.99      6.23 o
  -1   3   6       36.36       32.98      1.13 o
   0   3   6      201.10      187.58      2.71 o
   1   3   6      335.14      329.49      5.24 o
   2   3   6      245.55      279.21      4.17 o
   3   3   6        0.46        0.92      0.88 o
   4   3   6        5.40        7.88      1.52 o
   5   3   6        7.56        7.75      1.39 o
   6   3   6       19.52       22.97      3.24 o
   7   3   6        2.50        4.34      2.51 o
   8   3   6       93.83       79.41      5.17 o
   9   3   6       62.77       82.93      5.57 o
  10   3   6        1.36        3.66      3.19 o
 -14   4   6        3.30       -1.58      1.74 o
 -13   4   6       55.81       67.18      3.87 o
 -12   4   6       44.85       48.53      2.34 o
 -11   4   6       63.93       64.53      2.30 o
 -10   4   6        2.58        2.53      1.02 o
  -9   4   6      298.20      294.63      5.40 o
  -8   4   6      137.96      138.22      3.21 o
  -7   4   6       94.66       98.32      2.36 o
  -6   4   6       30.30       22.93      1.18 o
  -5   4   6      118.95      111.59      3.14 o
  -4   4   6       16.99       23.33      0.95 o
  -3   4   6      656.29      686.89      8.33 o
  -2   4   6      122.28      155.98      2.39 o
  -1   4   6        8.82        7.52      0.68 o
   0   4   6      626.85      639.49      7.25 o
   1   4   6       77.18       69.43      1.51 o
   2   4   6      253.71      272.60      4.91 o
   3   4   6      251.22      249.54      4.71 o
   4   4   6      222.64      228.08      5.66 o
   5   4   6      122.00      111.48      4.00 o
   6   4   6        0.00       -1.17      1.17 o
   7   4   6        1.08       -1.56      2.30 o
   8   4   6        1.82        1.03      2.55 o
   9   4   6       15.16       19.95      3.57 o
  10   4   6       17.69       16.86      8.51 o
 -14   5   6        0.37       -0.41      2.10 o
 -13   5   6        0.15        1.90      1.37 o
 -12   5   6       69.14       77.96      2.43 o
 -11   5   6       13.47       15.08      2.00 o
 -10   5   6       41.46       43.91      2.21 o
  -9   5   6       41.77       41.36      1.90 o
  -8   5   6      169.49      163.67      3.56 o
  -7   5   6        4.15        4.17      0.91 o
  -6   5   6       84.44       98.01      2.80 o
  -5   5   6        0.33        1.44      0.60 o
  -4   5   6       29.09       30.86      1.29 o
  -3   5   6      102.53      109.19      1.88 o
  -2   5   6      395.55      426.76      7.37 o
  -1   5   6       36.07       30.83      1.06 o
   0   5   6      672.61      700.11      7.86 o
   1   5   6        6.39       10.01      1.11 o
   2   5   6        0.52        0.38      0.91 o
   3   5   6       32.56       26.58      1.58 o
   4   5   6        0.27       -0.62      1.04 o
   5   5   6        1.72        0.22      1.23 o
   6   5   6        4.13        3.72      2.34 o
   7   5   6       73.94       69.14      3.22 o
   8   5   6        0.24       -0.65      4.43 o
   9   5   6       24.07       18.94      3.99 o
  10   5   6       19.94       21.71      4.11 o
 -14   6   6        0.82       -0.80      1.83 o
 -13   6   6        9.03        9.30      1.61 o
 -12   6   6       37.89       44.57      1.93 o
 -11   6   6       45.81       50.46      2.13 o
 -10   6   6       45.16       43.47      1.82 o
  -9   6   6       27.73       23.47      1.39 o
  -8   6   6      118.61      107.92      2.82 o
  -7   6   6       61.57       61.88      1.89 o
  -6   6   6        0.04        0.55      0.85 o
  -5   6   6      284.80      262.01      4.50 o
  -4   6   6       31.30       36.10      1.39 o
  -3   6   6       74.73       80.00      1.67 o
  -2   6   6      170.55      182.99      2.68 o
  -1   6   6        6.13        5.17      0.68 o
   0   6   6        7.87       10.46      0.87 o
   1   6   6       85.17       79.39      2.40 o
   2   6   6       31.99       37.97      1.79 o
   3   6   6        1.66        4.41      1.15 o
   4   6   6       10.84        8.47      1.89 o
   5   6   6       53.69       49.32      4.81 o
   6   6   6       24.11       21.02      1.99 o
   7   6   6        0.01       -0.85      1.42 o
   8   6   6        6.03        4.58      2.72 o
   9   6   6        1.35       -2.94      3.19 o
  10   6   6        0.31       -0.35      4.43 o
 -13   7   6        3.56       -0.24      1.24 o
 -12   7   6        5.37        4.30      2.01 o
 -11   7   6        1.38        3.79      1.09 o
 -10   7   6        0.13       -0.52      1.11 o
  -9   7   6        0.39       -0.10      0.87 o
  -8   7   6       10.88       13.59      1.26 o
  -7   7   6       54.75       49.41      1.69 o
  -6   7   6      199.40      200.47      4.03 o
  -5   7   6       51.06       48.38      3.56 o
  -4   7   6       30.57       33.60      1.38 o
  -3   7   6       91.04       87.05      2.60 o
  -2   7   6       93.06       94.42      1.63 o
  -1   7   6      249.20      242.81      3.66 o
   0   7   6       33.14       40.02      1.55 o
   1   7   6       43.57       37.86      1.73 o
   2   7   6        0.32       -0.39      0.87 o
   3   7   6        5.94        6.19      1.24 o
   4   7   6        0.47        1.60      1.42 o
   5   7   6       43.56       46.05      2.77 o
   6   7   6        2.04       -0.03      1.38 o
   7   7   6        0.07       -1.37      1.37 o
   8   7   6        0.30        1.95      3.90 o
   9   7   6       17.54       25.17      6.03 o
 -13   8   6        3.70        3.16      1.95 o
 -12   8   6        0.37        0.16      1.15 o
 -11   8   6       17.60       18.14      1.45 o
 -10   8   6       58.68       55.15      2.67 o
  -9   8   6        5.34        6.11      1.03 o
  -8   8   6       45.49       40.00      1.58 o
  -7   8   6      138.59      128.81      2.71 o
  -6   8   6      122.00      128.60      3.13 o
  -5   8   6      458.40      436.08      6.91 o
  -4   8   6        0.16        1.24      0.79 o
  -3   8   6        0.06        0.45      0.58 o
  -2   8   6       51.12       44.29      1.25 o
  -1   8   6        2.92        4.36      0.68 o
   0   8   6       60.60       65.16      2.25 o
   1   8   6       28.05       25.47      1.54 o
   2   8   6       45.76       35.26      2.38 o
   3   8   6       19.31       21.97      1.76 o
   4   8   6      155.94      162.46      4.79 o
   5   8   6       21.88       19.44      2.30 o
   6   8   6        0.89        0.51      2.22 o
   7   8   6       25.57       29.06      4.61 o
   8   8   6        1.69        5.53      2.20 o
   9   8   6       34.32       45.56      7.09 o
 -13   9   6        0.26       -0.54      2.64 o
 -12   9   6       14.26       18.83      2.70 o
 -11   9   6        1.25       -0.82      1.06 o
 -10   9   6        0.15        0.97      1.30 o
  -9   9   6        0.87       -0.86      0.86 o
  -8   9   6       14.71       11.27      1.08 o
  -7   9   6       16.56       16.00      1.12 o
  -6   9   6      104.85      101.63      2.84 o
  -5   9   6       30.82       28.69      1.60 o
  -4   9   6      209.93      209.61      4.14 o
  -3   9   6       73.20       70.33      2.47 o
  -2   9   6      177.66      156.01      3.04 o
  -1   9   6       17.84       15.78      1.06 o
   0   9   6        0.22        1.15      1.01 o
   1   9   6       60.85       64.53      2.91 o
   2   9   6      114.20      113.11      3.98 o
   3   9   6       49.70       42.76      2.63 o
   4   9   6      163.54      155.67      5.88 o
   5   9   6       68.70       78.06      4.22 o
   6   9   6        0.91        2.68      1.85 o
   7   9   6        2.20        2.42      1.96 o
   8   9   6        3.52        2.18      2.04 o
   9   9   6       24.61       29.96      6.20 o
 -12  10   6        1.48        1.22      1.50 o
 -11  10   6        1.81        2.42      1.29 o
 -10  10   6        0.19        1.29      1.17 o
  -9  10   6        1.43        0.19      1.05 o
  -8  10   6        1.67        0.89      0.93 o
  -7  10   6       26.47       32.35      1.48 o
  -6  10   6       44.22       43.68      1.98 o
  -5  10   6       57.73       57.87      2.17 o
  -4  10   6       29.83       33.35      1.70 o
  -3  10   6      299.56      303.37      4.93 o
  -2  10   6        3.20        3.05      0.80 o
  -1  10   6       17.81       22.80      3.28 o
   0  10   6       73.22       71.40      3.21 o
   1  10   6        8.34       10.97      1.67 o
   2  10   6        8.30        3.79      1.94 o
   3  10   6       19.22       19.17      2.36 o
   4  10   6        0.79       -2.55      3.72 o
   5  10   6       28.50       26.09      2.82 o
   6  10   6       18.20       17.02      2.93 o
   7  10   6        4.54        3.39      4.08 o
   8  10   6       18.43       15.45      2.76 o
 -12  11   6       30.69       30.89      3.50 o
 -11  11   6       12.87       14.34      1.86 o
 -10  11   6        9.12        9.58      1.38 o
  -9  11   6        0.47        0.41      1.08 o
  -8  11   6        0.01        0.54      0.96 o
  -7  11   6      122.98      129.67      2.88 o
  -6  11   6      275.90      277.20      4.67 o
  -5  11   6        1.26       -1.18      1.28 o
  -4  11   6      237.90      214.36      5.71 o
  -3  11   6     1411.27     1412.71     20.78 o
  -2  11   6        7.90        9.32      1.62 o
  -1  11   6       18.42       13.19      1.77 o
   0  11   6        5.10        5.95      1.56 o
   1  11   6       23.23       18.79      1.98 o
   2  11   6        0.02       -0.68      1.30 o
   3  11   6      155.18      143.88      5.71 o
   4  11   6       67.22       75.09      4.30 o
   5  11   6        7.29       10.90      3.81 o
   6  11   6       56.35       49.85      3.70 o
   7  11   6        0.03       -1.65      1.89 o
   8  11   6        0.71       -1.08      5.32 o
 -11  12   6        7.82        6.53      2.18 o
 -10  12   6        3.05        4.45      1.30 o
  -9  12   6       13.19       15.45      1.45 o
  -8  12   6        2.01        3.40      1.08 o
  -7  12   6       27.84       26.48      2.02 o
  -6  12   6        3.58        3.46      1.86 o
  -5  12   6       54.23       57.47      5.23 o
  -4  12   6        8.62        6.49      3.12 o
  -3  12   6      134.10      114.27     11.97 o
  -2  12   6       13.35        9.74      2.12 o
  -1  12   6       21.37       16.74      2.42 o
   0  12   6       22.27       24.84      2.68 o
   1  12   6        9.14       13.06      2.39 o
   2  12   6       54.67       45.74      3.81 o
   3  12   6       17.91       21.47      2.68 o
   4  12   6        0.03        1.28      2.57 o
   5  12   6        3.41        5.17      2.16 o
   6  12   6       17.94       12.30      2.58 o
   7  12   6        5.15        0.74      2.19 o
 -11  13   6        0.22       -2.13      3.90 o
 -10  13   6        0.09       -1.57      1.57 o
  -9  13   6        0.00       -1.24      1.24 o
  -8  13   6        5.44        5.15      1.32 o
  -7  13   6       92.35       91.18      3.07 o
  -6  13   6       21.32       20.73      5.05 o
  -5  13   6       73.78       80.38      5.67 o
  -4  13   6      109.80      114.83      6.56 o
  -3  13   6        2.06        0.18      2.30 o
  -2  13   6       18.26       16.66      3.37 o
  -1  13   6       30.90       32.59      2.93 o
   0  13   6       21.60       21.50      2.72 o
   1  13   6       31.25       27.22      2.98 o
   2  13   6       12.80        9.83      2.39 o
   3  13   6        1.65       -0.42      2.66 o
   4  13   6       71.16       80.65      6.47 o
   5  13   6        0.24        4.47      2.23 o
   6  13   6       41.17       47.44      4.00 o
   7  13   6        0.00       -1.05      2.23 o
 -10  14   6        4.28        7.11      1.99 o
  -9  14   6        0.18        0.86      1.54 o
  -8  14   6        4.30        5.50      1.43 o
  -7  14   6       15.51       16.83      1.59 o
  -6  14   6        9.04        7.59      1.90 o
  -5  14   6        1.08        0.99      1.48 o
  -4  14   6       26.95       35.99      4.61 o
  -3  14   6       18.03       27.48      4.08 o
  -2  14   6       57.17       58.50      5.14 o
  -1  14   6        3.08       -0.71      2.13 o
   0  14   6       69.20       69.50      5.50 o
   1  14   6        3.49        1.95      2.48 o
   2  14   6       54.92       61.25      3.96 o
   3  14   6        1.08        1.53      2.03 o
   4  14   6        4.57        6.67      5.05 o
   5  14   6        3.44       -0.57      1.96 o
   6  14   6       11.16       10.88      4.17 o
  -9  15   6       11.09       21.55      6.03 o
  -8  15   6       42.25       43.88      3.91 o
  -7  15   6       47.14       52.24      3.87 o
  -6  15   6       22.40       23.44      3.81 o
  -5  15   6       17.19       17.25      2.20 o
  -4  15   6       60.54       66.84      5.67 o
  -3  15   6       73.05       62.58      5.50 o
  -2  15   6       82.18       91.12      6.74 o
  -1  15   6       97.93       96.98      6.56 o
   0  15   6        0.22        0.53      2.48 o
   1  15   6        0.12       -0.71      2.13 o
   2  15   6        0.01        3.19      2.30 o
   3  15   6        0.20        2.13      2.66 o
   4  15   6       69.75       61.16      5.50 o
   5  15   6        1.62        4.96      3.01 o
  -8  16   6       40.17       48.47      3.49 o
  -7  16   6        6.68        6.44      2.14 o
  -6  16   6       43.47       47.85      4.43 o
  -5  16   6       23.19       28.90      4.61 o
  -4  16   6       10.05        9.93      3.55 o
  -3  16   6       10.12       10.11      3.37 o
  -2  16   6        0.52        2.30      2.66 o
  -1  16   6        5.37        2.66      2.84 o
   0  16   6        3.29        4.43      2.84 o
   1  16   6       11.13       11.52      3.19 o
   2  16   6        4.48        3.90      2.84 o
   3  16   6       11.75       14.01      3.55 o
  -7  17   6       45.04       48.45      3.45 o
  -6  17   6        9.48       15.42      4.25 o
  -5  17   6        1.63        3.72      3.19 o
  -4  17   6        0.34       -2.13      2.84 o
  -3  17   6        0.28       -0.35      2.66 o
  -2  17   6        0.00       -2.48      2.48 o
  -1  17   6        7.51       16.49      3.90 o
   0  17   6        0.01        2.66      2.84 o
   1  17   6        0.12        1.06      2.66 o
   2  17   6       17.65       21.27      3.90 o
  -6  18   6        5.10       13.65      4.25 o
  -5  18   6        3.21        5.85      3.55 o
  -4  18   6       13.02       10.99      3.90 o
  -3  18   6        4.33        4.79      3.37 o
  -2  18   6        5.25        8.16      3.55 o
  -1  18   6        1.48        6.74      3.55 o
   0  18   6       26.23       37.76      5.14 o
 -14   1   7        3.57        0.58      2.12 o
 -13   1   7        0.80        0.27      1.37 o
 -12   1   7       11.65       16.94      1.64 o
 -11   1   7        3.12        1.24      1.68 o
 -10   1   7        0.39       -0.92      1.49 o
  -9   1   7      108.41      111.20      3.81 o
  -8   1   7      240.07      221.59      5.18 o
  -7   1   7       57.56       60.87      2.15 o
  -6   1   7      109.10       93.89      3.07 o
  -5   1   7       72.14       74.74      2.96 o
  -4   1   7       48.02       56.22      1.84 o
  -3   1   7       86.65      107.56      2.22 o
  -2   1   7      566.25      589.47      7.33 o
  -1   1   7      989.16      947.94     10.40 o
   0   1   7       46.81       52.04      1.67 o
   1   1   7      390.41      391.79      5.68 o
   2   1   7      214.33      222.36      3.72 o
   3   1   7       37.76       36.25      1.94 o
   4   1   7       19.94       15.65      2.84 o
   5   1   7        0.59        3.51      2.32 o
   6   1   7        7.65       10.10      2.94 o
   7   1   7        0.55        1.43      2.62 o
   8   1   7        1.18        5.46      2.94 o
   9   1   7       55.09       68.62      5.44 o
 -14   2   7        8.42        9.53      2.33 o
 -13   2   7        2.97        3.65      1.68 o
 -12   2   7        6.79        8.54      1.96 o
 -11   2   7       32.24       31.41      3.21 o
 -10   2   7       63.69       57.25      2.85 o
  -9   2   7      221.20      220.09      5.31 o
  -8   2   7      121.89      114.15      4.14 o
  -7   2   7      174.88      175.69      3.58 o
  -6   2   7       38.10       29.05      1.57 o
  -5   2   7       23.85       31.16      1.52 o
  -4   2   7        9.81        7.39      1.03 o
  -3   2   7       79.61       59.26      1.66 o
  -2   2   7      243.31      222.82      3.47 o
  -1   2   7      566.29      546.69      6.89 o
   0   2   7      271.11      294.67      4.55 o
   1   2   7        3.70        5.91      0.86 o
   2   2   7        0.01        0.63      0.93 o
   3   2   7      211.01      199.95      4.64 o
   4   2   7       75.74       72.60      3.02 o
   5   2   7      458.36      429.01     12.28 o
   6   2   7       16.53       13.60      3.37 o
   7   2   7        0.08       -1.13      2.32 o
   8   2   7        4.03        4.08      2.88 o
   9   2   7        0.33       -1.77      2.77 o
 -14   3   7       32.24       45.96      3.34 o
 -13   3   7        0.11       -1.34      1.34 o
 -12   3   7       19.99       22.37      1.74 o
 -11   3   7        8.24        9.67      1.94 o
 -10   3   7       12.96       12.98      1.87 o
  -9   3   7       25.24       24.72      2.02 o
  -8   3   7      192.17      196.34      5.81 o
  -7   3   7       86.00       87.35      2.75 o
  -6   3   7       32.97       29.13      1.52 o
  -5   3   7      571.95      569.50      7.90 o
  -4   3   7      274.03      269.87      3.98 o
  -3   3   7      161.93      150.28      2.66 o
  -2   3   7      278.96      290.09      4.17 o
  -1   3   7      169.92      159.71      2.78 o
   0   3   7       14.86       15.44      1.05 o
   1   3   7       59.14       63.65      2.17 o
   2   3   7       74.37       73.28      2.64 o
   3   3   7       12.04       18.33      1.61 o
   4   3   7        5.53       10.01      1.52 o
   5   3   7       92.02       87.08      5.14 o
   6   3   7       24.63       19.85      3.19 o
   7   3   7      107.24      104.26      9.31 o
   8   3   7        7.07        8.70      3.13 o
   9   3   7       24.31       31.65      4.16 o
 -14   4   7        0.97        3.44      2.32 o
 -13   4   7       40.22       53.84      2.76 o
 -12   4   7        3.44        4.28      1.62 o
 -11   4   7       17.72       20.19      1.81 o
 -10   4   7       12.41       12.50      1.85 o
  -9   4   7       48.33       49.89      2.54 o
  -8   4   7      199.20      184.53      4.11 o
  -7   4   7        9.76        7.74      1.30 o
  -6   4   7      187.55      190.13      3.64 o
  -5   4   7       71.31       70.97      3.47 o
  -4   4   7      608.79      603.03      7.51 o
  -3   4   7       24.78       32.05      1.24 o
  -2   4   7       62.35       59.73      1.66 o
  -1   4   7      752.71      737.77      8.90 o
   0   4   7      115.51      118.34      2.50 o
   1   4   7        8.47        4.71      1.02 o
   2   4   7       56.23       58.30      2.40 o
   3   4   7       90.45       82.36      2.90 o
   4   4   7       46.59       36.56      2.37 o
   5   4   7        2.54        0.42      1.49 o
   6   4   7       29.29       24.34      3.25 o
   7   4   7       37.75       37.05      4.08 o
   8   4   7        7.02       14.05      4.17 o
   9   4   7        2.89       -0.95      3.10 o
 -14   5   7        2.56        6.58      2.57 o
 -13   5   7        8.91        8.92      1.85 o
 -12   5   7       25.84       31.50      2.25 o
 -11   5   7        1.97        1.10      1.32 o
 -10   5   7        1.60        1.12      1.14 o
  -9   5   7       16.88       19.78      1.47 o
  -8   5   7        7.13        6.11      1.05 o
  -7   5   7      378.98      361.69      5.55 o
  -6   5   7      481.07      453.63      9.35 o
  -5   5   7       53.79       54.57      1.79 o
  -4   5   7      106.74      115.66      2.66 o
  -3   5   7        0.29       -0.65      0.65 o
  -2   5   7      127.96      124.15      2.39 o
  -1   5   7       23.78       21.91      1.09 o
   0   5   7       89.72       93.28      2.89 o
   1   5   7       41.14       42.28      2.11 o
   2   5   7       57.53       51.71      2.32 o
   3   5   7        1.70        3.05      1.48 o
   4   5   7       53.88       51.53      2.70 o
   5   5   7       50.49       47.45      4.36 o
   6   5   7       92.03       91.43      5.40 o
   7   5   7        2.08        5.80      2.68 o
   8   5   7        0.16        2.79      2.88 o
   9   5   7        6.59        7.65      3.32 o
 -13   6   7        0.35       -0.16      1.64 o
 -12   6   7        2.56        2.71      1.12 o
 -11   6   7        0.01       -0.24      1.06 o
 -10   6   7       40.79       43.29      2.69 o
  -9   6   7        4.71        4.68      1.39 o
  -8   6   7       31.63       27.10      1.90 o
  -7   6   7      271.98      260.04      8.12 o
  -6   6   7        7.55        4.94      1.15 o
  -5   6   7        2.97        5.03      0.61 o
  -4   6   7      302.64      305.09      5.16 o
  -3   6   7       11.41       15.44      0.92 o
  -2   6   7       15.98       12.08      1.04 o
  -1   6   7       35.90       41.00      1.42 o
   0   6   7        0.14        2.44      1.16 o
   1   6   7        2.25       -0.15      1.07 o
   2   6   7        3.18        0.24      1.09 o
   3   6   7       78.59       52.29      2.41 o
   4   6   7        3.99        6.38      1.76 o
   5   6   7       46.96       50.69      2.85 o
   6   6   7       26.94       26.96      2.35 o
   7   6   7       39.01       46.21      7.98 o
   8   6   7        1.73        4.29      2.94 o
   9   6   7       22.90       31.91      6.56 o
 -13   7   7        0.36       -1.84      1.84 o
 -12   7   7       50.82       59.89      2.22 o
 -11   7   7        0.87        0.11      1.13 o
 -10   7   7        1.87        0.73      1.01 o
  -9   7   7        1.36       -0.52      1.10 o
  -8   7   7       37.42       41.00      1.83 o
  -7   7   7        2.49        2.20      1.31 o
  -6   7   7      285.46      297.00      5.63 o
  -5   7   7       75.25       74.73      2.18 o
  -4   7   7      503.41      485.26      6.88 o
  -3   7   7        0.14        0.56      0.67 o
  -2   7   7        0.67        1.48      0.74 o
  -1   7   7        5.55        7.03      1.10 o
   0   7   7       72.29       75.49      2.83 o
   1   7   7        0.15        1.36      1.23 o
   2   7   7        0.37       -1.00      1.00 o
   3   7   7        6.06        5.69      2.64 o
   4   7   7       36.76       28.59      2.20 o
   5   7   7        3.10        1.84      1.50 o
   6   7   7        0.51        3.10      1.57 o
   7   7   7        0.92        7.98      4.25 o
   8   7   7        5.45        9.57      4.61 o
 -13   8   7        0.51        1.27      2.04 o
 -12   8   7        3.89        1.54      1.28 o
 -11   8   7       23.44       32.53      1.86 o
 -10   8   7       36.53       33.50      1.76 o
  -9   8   7       32.50       27.00      1.66 o
  -8   8   7      168.21      162.15      5.31 o
  -7   8   7      195.21      181.63      3.42 o
  -6   8   7      428.37      402.64      8.39 o
  -5   8   7        1.88        1.21      1.31 o
  -4   8   7        1.16        3.28      0.96 o
  -3   8   7        4.97        3.79      0.65 o
  -2   8   7      716.00      700.32      8.90 o
  -1   8   7      128.41      133.77      3.78 o
   0   8   7      335.50      342.68      6.81 o
   1   8   7        4.25        6.75      1.48 o
   2   8   7      105.83      100.14      3.73 o
   3   8   7       68.11       54.99      6.53 o
   4   8   7       15.59       13.84      2.23 o
   5   8   7        4.63        1.16      1.93 o
   6   8   7        9.21       11.97      2.57 o
   7   8   7       15.37        9.93      4.61 o
   8   8   7        2.22        0.53      4.08 o
 -12   9   7       13.70       14.64      1.68 o
 -11   9   7        0.37        1.18      1.23 o
 -10   9   7       27.33       35.31      1.82 o
  -9   9   7        9.29       10.26      1.16 o
  -8   9   7       66.72       72.37      2.34 o
  -7   9   7       27.43       28.55      1.37 o
  -6   9   7       18.94       22.89      1.60 o
  -5   9   7      360.19      359.09      6.16 o
  -4   9   7      599.21      602.08      8.21 o
  -3   9   7       54.09       55.88      2.34 o
  -2   9   7        0.37        2.92      1.43 o
  -1   9   7        3.54        5.14      1.36 o
   0   9   7       27.88       31.25      2.37 o
   1   9   7        2.70        4.11      1.77 o
   2   9   7       44.48       36.91      2.98 o
   3   9   7       41.23       44.79      3.38 o
   4   9   7        9.23        6.48      2.04 o
   5   9   7       11.55       10.08      2.28 o
   6   9   7       10.88       11.97      2.39 o
   7   9   7       19.52       17.41      2.71 o
   8   9   7        0.22       -3.19      3.72 o
 -12  10   7        3.21        2.45      2.49 o
 -11  10   7       12.89       15.87      1.66 o
 -10  10   7       17.32       17.41      1.85 o
  -9  10   7        0.55        1.71      1.05 o
  -8  10   7        7.18        7.50      1.12 o
  -7  10   7        0.08       -0.78      0.78 o
  -6  10   7      173.23      172.23      3.91 o
  -5  10   7       89.09       87.21      2.70 o
  -4  10   7       11.73       10.16      1.00 o
  -3  10   7        2.03        4.46      0.86 o
  -2  10   7        0.55        4.42      1.92 o
  -1  10   7        6.28        7.34      1.96 o
   0  10   7        0.03        2.70      1.74 o
   1  10   7        7.45        7.84      2.07 o
   2  10   7        2.00        1.12      1.80 o
   3  10   7       90.09       92.93      4.81 o
   4  10   7       44.71       35.39      3.15 o
   5  10   7       81.67       85.78      4.77 o
   6  10   7       27.47       32.67      3.35 o
   7  10   7       15.81       22.40      5.05 o
 -12  11   7        6.63        3.79      2.85 o
 -11  11   7        1.40        2.81      1.54 o
 -10  11   7       23.89       34.64      1.90 o
  -9  11   7       28.56       30.78      1.89 o
  -8  11   7        3.45        0.95      1.98 o
  -7  11   7        0.07        0.38      0.89 o
  -6  11   7       29.68       33.37      2.12 o
  -5  11   7      191.21      188.38      4.40 o
  -4  11   7      519.56      511.08      7.69 o
  -3  11   7      264.42      266.64      9.40 o
  -2  11   7       40.91       40.92      3.31 o
  -1  11   7        4.47        4.34      3.19 o
   0  11   7        0.00       -1.53      1.79 o
   1  11   7      169.61      153.35      6.01 o
   2  11   7      105.74      100.23      4.94 o
   3  11   7       18.45       17.58      2.62 o
   4  11   7        5.51        7.27      2.14 o
   5  11   7        5.89        5.18      2.29 o
   6  11   7        0.99        2.58      2.26 o
   7  11   7        8.76       11.81      5.58 o
 -11  12   7       16.59       18.78      2.69 o
 -10  12   7        0.06        0.84      1.15 o
  -9  12   7       28.49       26.24      1.68 o
  -8  12   7       75.16       75.72      3.54 o
  -7  12   7       47.90       46.23      3.58 o
  -6  12   7      301.69      302.08      6.96 o
  -5  12   7       28.93       26.57      1.86 o
  -4  12   7       90.53       92.11      4.87 o
  -3  12   7        2.60        6.09      2.30 o
  -2  12   7       33.63       34.84      3.19 o
  -1  12   7        4.69        5.36      2.09 o
   0  12   7       82.86       69.45      4.09 o
   1  12   7       73.50       74.56      4.96 o
   2  12   7       30.23       33.02      3.15 o
   3  12   7        7.10        9.54      2.39 o
   4  12   7       80.68       80.16      4.73 o
   5  12   7      221.85      247.20      8.69 o
   6  12   7        0.12        1.89      2.39 o
 -10  13   7        1.94        1.57      1.75 o
  -9  13   7       29.11       42.86      2.30 o
  -8  13   7        0.75        2.07      1.14 o
  -7  13   7        1.49       -0.03      0.93 o
  -6  13   7        3.71        7.93      2.12 o
  -5  13   7      134.80      127.76      4.32 o
  -4  13   7       41.49       37.05      4.43 o
  -3  13   7       58.99       62.94      5.50 o
  -2  13   7       24.32       22.99      2.85 o
  -1  13   7        0.14        2.44      4.43 o
   0  13   7        3.17        0.35      1.77 o
   1  13   7       25.10       17.46      2.68 o
   2  13   7       57.95       58.89      4.00 o
   3  13   7        2.90        1.92      2.66 o
   4  13   7       22.71       29.25      3.24 o
   5  13   7       50.12       69.44      4.68 o
   6  13   7        7.06        5.55      3.19 o
 -10  14   7        6.95       11.70      4.61 o
  -9  14   7        2.65        1.87      3.03 o
  -8  14   7       24.55       30.56      1.89 o
  -7  14   7       23.77       20.80      1.49 o
  -6  14   7       55.83       52.23      2.87 o
  -5  14   7       14.05       15.96      3.72 o
  -4  14   7        3.37       -2.84      2.84 o
  -3  14   7       88.66       82.61      6.38 o
  -2  14   7       49.98       51.77      5.14 o
  -1  14   7        8.86        8.86      3.01 o
   0  14   7       19.17       16.31      3.37 o
   1  14   7        3.64        1.77      2.13 o
   2  14   7       13.66       12.77      2.66 o
   3  14   7       37.28       44.48      3.75 o
   4  14   7        5.64        1.73      2.33 o
   5  14   7       34.78       40.08      3.83 o
  -9  15   7        8.62        5.61      2.03 o
  -8  15   7        0.21        0.59      1.29 o
  -7  15   7       18.63       17.04      2.07 o
  -6  15   7        4.15        2.30      3.19 o
  -5  15   7        7.87        8.86      3.72 o
  -4  15   7       59.81       59.39      5.67 o
  -3  15   7        1.44        4.43      2.84 o
  -2  15   7        1.87        1.77      2.66 o
  -1  15   7        6.76        7.80      3.19 o
   0  15   7        5.59       10.46      3.19 o
   1  15   7        0.02        1.60      2.48 o
   2  15   7        0.33        0.53      2.66 o
   3  15   7        3.79        3.90      2.84 o
  -8  16   7       14.27       18.14      2.38 o
  -7  16   7        3.39        5.14      3.72 o
  -6  16   7       36.38       36.17      5.32 o
  -5  16   7        6.92        3.01      3.19 o
  -4  16   7        2.46       -2.66      2.66 o
  -3  16   7        0.10        2.30      3.01 o
  -2  16   7       71.03       81.02      6.74 o
  -1  16   7       25.92       20.74      4.08 o
   0  16   7        7.17       10.81      3.55 o
   1  16   7        4.98        6.74      3.19 o
   2  16   7       20.87       27.66      4.43 o
  -6  17   7        5.48        9.57      3.90 o
  -5  17   7        4.52        0.89      3.19 o
  -4  17   7       12.02       10.46      3.72 o
  -3  17   7       26.60       26.06      4.43 o
  -2  17   7        0.50        0.35      2.84 o
  -1  17   7        1.14       -2.30      2.66 o
   0  17   7       59.45       58.68      5.85 o
 -14   0   8        4.07       -3.01      3.01 o
 -13   0   8        3.46        8.39      2.26 o
 -12   0   8       22.04       24.19      3.50 o
 -11   0   8        5.42        3.63      2.51 o
 -10   0   8       21.39       20.99      4.79 o
  -9   0   8        2.23        3.46      3.46 o
  -8   0   8       42.31       41.14      5.27 o
  -7   0   8       10.64       10.45      2.43 o
  -6   0   8       71.65       68.65      3.48 o
  -5   0   8       22.03       16.60      1.88 o
  -4   0   8       68.17       74.99      3.26 o
  -3   0   8      164.50      169.90      4.78 o
  -2   0   8      150.18      138.66      4.23 o
  -1   0   8      969.90      903.95     16.57 o
   0   0   8      267.14      279.47      6.44 o
   1   0   8     3280.95     3199.66     53.08 o
   2   0   8      146.33      155.39      6.20 o
   3   0   8      154.84      150.69      9.04 o
   4   0   8       32.53       25.53      4.61 o
   5   0   8       26.44       26.95      4.96 o
   6   0   8       66.71       74.28      7.09 o
   7   0   8       34.45       23.40      5.32 o
   8   0   8        0.05       -3.90      3.90 o
 -14   1   8        0.02       -1.94      1.94 o
 -13   1   8        0.03        0.07      1.50 o
 -12   1   8       26.17       29.60      2.67 o
 -11   1   8        0.69       -1.56      1.56 o
 -10   1   8       39.81       39.89      2.54 o
  -9   1   8      221.71      222.62      6.12 o
  -8   1   8        3.02        3.79      1.21 o
  -7   1   8       40.44       38.86      1.88 o
  -6   1   8       50.51       40.92      1.87 o
  -5   1   8        3.80        4.47      1.04 o
  -4   1   8        5.04        4.17      1.04 o
  -3   1   8       88.09       92.75      2.46 o
  -2   1   8       38.40       38.43      1.63 o
  -1   1   8        0.56        1.18      0.94 o
   0   1   8      398.67      381.16      5.75 o
   1   1   8       19.65       25.91      1.86 o
   2   1   8       52.28       47.48      2.71 o
   3   1   8      136.33      132.94      5.00 o
   4   1   8       10.56       13.00      2.82 o
   5   1   8        0.58        0.02      2.32 o
   6   1   8        9.19       11.54      2.94 o
   7   1   8       23.12       26.41      3.76 o
   8   1   8       25.08       18.50      5.14 o
 -14   2   8        2.24        1.21      2.19 o
 -13   2   8       11.85       15.59      1.93 o
 -12   2   8        4.00        3.80      1.92 o
 -11   2   8        8.73       11.75      2.05 o
 -10   2   8        4.26        4.45      2.07 o
  -9   2   8        0.05        1.20      1.51 o
  -8   2   8        3.29        2.47      1.27 o
  -7   2   8       71.88       64.28      2.23 o
  -6   2   8       22.46       18.66      1.64 o
  -5   2   8        0.02        0.72      1.02 o
  -4   2   8       36.45       32.11      1.61 o
  -3   2   8       98.20       99.34      2.54 o
  -2   2   8       28.67       25.21      1.39 o
  -1   2   8      343.12      312.51      4.99 o
   0   2   8       75.25       79.08      2.42 o
   1   2   8      347.47      315.95      5.75 o
   2   2   8      221.93      206.29      4.38 o
   3   2   8        4.44        4.00      1.78 o
   4   2   8       26.07       27.13      6.12 o
   5   2   8       28.87       27.04      3.45 o
   6   2   8        3.15       -2.22      2.26 o
   7   2   8        0.79        4.52      3.01 o
   8   2   8       15.30       21.62      4.01 o
 -14   3   8        5.41        6.00      2.66 o
 -13   3   8        0.05        0.73      1.48 o
 -12   3   8        0.02       -1.40      1.59 o
 -11   3   8        1.10        0.47      1.67 o
 -10   3   8       28.36       30.10      2.32 o
  -9   3   8      503.91      479.23      9.24 o
  -8   3   8       19.81       21.92      2.25 o
  -7   3   8       15.12       17.21      1.45 o
  -6   3   8        0.36        0.49      1.06 o
  -5   3   8       26.79       25.71      1.80 o
  -4   3   8       11.07        7.41      0.98 o
  -3   3   8        1.40        2.27      0.96 o
  -2   3   8       53.21       44.02      1.91 o
  -1   3   8       16.42       21.22      1.33 o
   0   3   8      745.37      725.22     10.86 o
   1   3   8        0.56        0.88      1.05 o
   2   3   8        5.86        8.62      1.46 o
   3   3   8       62.09       64.87      2.67 o
   4   3   8      112.81       93.03      5.45 o
   5   3   8        0.05        3.34      2.57 o
   6   3   8        1.90        5.41      2.63 o
   7   3   8        0.30        3.41      3.72 o
   8   3   8        3.63       10.30      3.43 o
 -13   4   8       23.81       31.51      2.33 o
 -12   4   8        5.04        4.91      1.61 o
 -11   4   8        0.18       -1.30      1.56 o
 -10   4   8       15.75       11.58      1.86 o
  -9   4   8        6.90        6.49      2.12 o
  -8   4   8        2.01        0.67      1.69 o
  -7   4   8      283.06      266.74      4.76 o
  -6   4   8      107.76      103.81      2.75 o
  -5   4   8       74.79       64.23      2.10 o
  -4   4   8        0.82        1.02      0.84 o
  -3   4   8       28.23       30.48      1.52 o
  -2   4   8       42.52       47.51      1.79 o
  -1   4   8      604.29      574.64      7.98 o
   0   4   8      131.89      113.75      3.09 o
   1   4   8      222.66      228.50      4.63 o
   2   4   8       71.61       65.67      2.68 o
   3   4   8       49.38       42.65      2.27 o
   4   4   8       56.88       62.28      4.45 o
   5   4   8      100.04      103.65      7.98 o
   6   4   8        2.73        3.31      2.62 o
   7   4   8        0.90        5.12      3.00 o
   8   4   8        4.56       12.01      3.57 o
 -13   5   8        0.03        2.22      1.66 o
 -12   5   8       15.52       17.63      1.99 o
 -11   5   8        2.30        3.81      1.82 o
 -10   5   8        0.81       -0.32      1.49 o
  -9   5   8       16.80       14.66      1.88 o
  -8   5   8       67.78       57.67      3.39 o
  -7   5   8        0.57        0.33      1.12 o
  -6   5   8       55.37       52.46      1.97 o
  -5   5   8       77.98       74.08      1.91 o
  -4   5   8        0.56       -0.45      0.77 o
  -3   5   8        4.00        5.29      0.91 o
  -2   5   8        1.91        1.70      0.98 o
  -1   5   8       33.63       27.77      1.65 o
   0   5   8       42.79       38.92      2.05 o
   1   5   8        1.97        3.31      1.23 o
   2   5   8       84.18       94.14      3.58 o
   3   5   8      104.53       94.19      3.36 o
   4   5   8      123.52      116.30      4.23 o
   5   5   8       35.49       42.80      4.11 o
   6   5   8       11.59       13.38      3.23 o
   7   5   8        0.41        0.08      5.23 o
   8   5   8        6.35       12.66      3.57 o
 -13   6   8        2.65        7.76      1.96 o
 -12   6   8       23.42       30.16      2.31 o
 -11   6   8       43.76       48.27      2.84 o
 -10   6   8        0.66       -1.68      2.02 o
  -9   6   8        6.81        8.59      1.65 o
  -8   6   8       76.54       89.81      3.46 o
  -7   6   8        2.09        3.16      1.24 o
  -6   6   8       12.51       14.03      1.28 o
  -5   6   8       39.54       40.17      1.38 o
  -4   6   8        0.01        0.16      0.77 o
  -3   6   8      300.02      281.62      4.24 o
  -2   6   8       86.30       91.64      2.58 o
  -1   6   8        2.76        2.51      1.10 o
   0   6   8        2.21        1.25      1.21 o
   1   6   8       22.01       32.98      2.11 o
   2   6   8       37.62       38.57      2.20 o
   3   6   8      160.63      139.01      4.66 o
   4   6   8        1.36        1.34      1.54 o
   5   6   8       92.22       98.69      5.69 o
   6   6   8        3.61        7.77      2.88 o
   7   6   8        2.68        1.78      2.94 o
   8   6   8        1.82        1.77      4.61 o
 -13   7   8        8.70       15.19      2.69 o
 -12   7   8        8.14       12.13      2.22 o
 -11   7   8        2.34        0.29      1.71 o
 -10   7   8        0.61       -0.12      1.17 o
  -9   7   8       54.65       47.67      2.14 o
  -8   7   8       67.80       61.99      2.05 o
  -7   7   8      228.12      224.32      4.61 o
  -6   7   8       33.85       34.03      1.58 o
  -5   7   8       10.02       11.39      0.86 o
  -4   7   8       32.35       31.64      1.28 o
  -3   7   8      150.65      142.75      3.37 o
  -2   7   8      682.54      647.42      9.99 o
  -1   7   8        6.20       10.47      1.47 o
   0   7   8      103.96       79.69      3.06 o
   1   7   8      223.42      194.40      5.04 o
   2   7   8        0.30       -0.56      1.58 o
   3   7   8       70.09       60.98      3.08 o
   4   7   8        1.39        1.99      1.62 o
   5   7   8        6.26        6.88      1.84 o
   6   7   8        1.13       -3.37      3.37 o
   7   7   8       13.78       12.94      5.14 o
 -12   8   8       37.77       39.46      2.51 o
 -11   8   8        0.81        2.93      1.26 o
 -10   8   8        6.50        7.62      1.90 o
  -9   8   8       10.02       11.32      1.38 o
  -8   8   8        1.92        3.62      1.15 o
  -7   8   8       28.16       26.74      1.41 o
  -6   8   8       19.57       18.73      1.56 o
  -5   8   8      255.67      226.35      4.80 o
  -4   8   8        7.51        8.11      0.88 o
  -3   8   8      422.55      408.90      6.20 o
  -2   8   8       95.72       83.56      2.65 o
  -1   8   8      184.89      173.31      4.59 o
   0   8   8        1.67        0.87      1.23 o
   1   8   8      130.44      121.15      4.28 o
   2   8   8       18.86       16.57      1.92 o
   3   8   8       11.35        8.10      2.07 o
   4   8   8        0.77        3.76      1.93 o
   5   8   8        1.80        3.44      4.25 o
   6   8   8        3.17        1.42      4.25 o
   7   8   8        3.25       -4.08      4.08 o
 -12   9   8        0.29       -1.98      3.63 o
 -11   9   8       23.79       34.66      3.38 o
 -10   9   8       64.66       67.34      3.60 o
  -9   9   8       75.46       72.71      3.03 o
  -8   9   8        1.14        0.43      1.10 o
  -7   9   8        5.90        4.62      1.31 o
  -6   9   8        1.42        1.90      1.21 o
  -5   9   8      252.62      246.07      4.39 o
  -4   9   8        1.38        1.86      0.76 o
  -3   9   8      355.42      329.21      5.93 o
  -2   9   8       87.42       80.09      3.47 o
  -1   9   8       31.24       27.47      2.31 o
   0   9   8       78.99       82.50      4.51 o
   1   9   8      155.75      150.64      7.62 o
   2   9   8        2.05        2.05      3.37 o
   3   9   8        3.23        2.43      1.89 o
   4   9   8       30.03       36.84      4.70 o
   5   9   8        0.64        2.98      2.03 o
   6   9   8        8.17       13.71      4.52 o
   7   9   8        2.68       -0.18      4.25 o
 -12  10   8        0.68        0.18      3.19 o
 -11  10   8        0.09        1.54      1.53 o
 -10  10   8        0.38        1.06      1.40 o
  -9  10   8        1.81        1.95      1.22 o
  -8  10   8       19.68       22.50      2.12 o
  -7  10   8        0.01       -1.28      1.28 o
  -6  10   8      183.12      178.05      4.11 o
  -5  10   8      269.00      272.55      5.21 o
  -4  10   8        0.69        4.43      1.55 o
  -3  10   8       89.95       82.71      5.67 o
  -2  10   8        2.92        7.88      2.84 o
  -1  10   8       35.83       35.96      3.32 o
   0  10   8       70.63       70.93      4.17 o
   1  10   8       16.81       16.75      3.46 o
   2  10   8        3.33        8.34      2.48 o
   3  10   8        2.66        1.31      3.37 o
   4  10   8        2.22        4.70      2.48 o
   5  10   8        3.72        9.11      2.58 o
   6  10   8        0.03        0.23      2.23 o
 -11  11   8        1.48        0.82      2.33 o
 -10  11   8        0.74       -0.30      1.18 o
  -9  11   8       44.46       46.00      2.00 o
  -8  11   8        6.74        7.09      1.26 o
  -7  11   8       36.02       39.02      2.17 o
  -6  11   8       26.39       28.17      1.96 o
  -5  11   8      241.63      237.85      5.22 o
  -4  11   8      123.42      139.63      6.83 o
  -3  11   8        6.33        9.32      2.34 o
  -2  11   8       12.44       10.29      2.38 o
  -1  11   8       31.77       35.62      3.36 o
   0  11   8       75.01       74.27      4.43 o
   1  11   8        0.70       -0.73      1.82 o
   2  11   8       53.10       62.45      4.07 o
   3  11   8      119.61      122.62     12.68 o
   4  11   8       66.45       86.80      5.07 o
   5  11   8        1.05        1.58      2.26 o
   6  11   8       57.58       71.28     13.03 o
 -11  12   8        0.34       -2.48      2.84 o
 -10  12   8       69.97       94.04      6.66 o
  -9  12   8        1.34       -0.09      1.20 o
  -8  12   8        7.83        8.46      1.21 o
  -7  12   8        2.18        4.59      1.60 o
  -6  12   8       80.88       86.73      3.14 o
  -5  12   8        3.76        5.08      2.44 o
  -4  12   8        5.81        7.25      2.34 o
  -3  12   8        0.44       -1.55      2.00 o
  -2  12   8        5.40        7.42      2.34 o
  -1  12   8        9.03       12.76      2.55 o
   0  12   8        7.70        6.60      2.29 o
   1  12   8        4.82        3.66      2.16 o
   2  12   8       22.52       20.65      2.94 o
   3  12   8        0.53       -1.98      3.55 o
   4  12   8        0.00       -2.62      3.01 o
   5  12   8        4.53        3.01      2.46 o
 -10  13   8        7.75        9.92      2.58 o
  -9  13   8       12.31       14.22      1.56 o
  -8  13   8       17.02       16.31      2.08 o
  -7  13   8       17.09       21.06      2.12 o
  -6  13   8       45.75       53.36      5.85 o
  -5  13   8        2.26       -3.01      3.01 o
  -4  13   8        1.37       -1.06      2.84 o
  -3  13   8      157.61      156.09      6.59 o
  -2  13   8        0.01        2.72      2.09 o
  -1  13   8        0.30       -2.22      2.66 o
   0  13   8        0.34        2.16      2.13 o
   1  13   8        1.36        0.91      2.66 o
   2  13   8       11.01       15.79      3.90 o
   3  13   8        3.97        1.13      3.99 o
   4  13   8        7.53        5.57      2.58 o
   5  13   8       27.43       20.10      3.35 o
  -9  14   8        3.74        3.32      3.46 o
  -8  14   8       69.03       72.87      2.89 o
  -7  14   8       27.25       24.82      4.79 o
  -6  14   8       22.27       21.98      4.43 o
  -5  14   8        7.65       10.11      3.72 o
  -4  14   8        0.04       -1.06      2.84 o
  -3  14   8       60.62       66.48      6.20 o
  -2  14   8       67.69       70.38      6.03 o
  -1  14   8       52.58       55.84      5.32 o
   0  14   8        0.88       -0.46      2.13 o
   1  14   8        1.60        2.34      2.29 o
   2  14   8        0.05       -1.91      2.07 o
   3  14   8        0.87        2.99      2.49 o
   4  14   8        0.37        1.42      4.25 o
  -7  15   8       31.40       35.72      2.26 o
  -6  15   8        1.35        1.60      3.37 o
  -5  15   8       41.10       41.48      5.32 o
  -4  15   8        0.01       -0.53      3.19 o
  -3  15   8       15.27       12.41      3.72 o
  -2  15   8       51.80       53.72      5.67 o
  -1  15   8        0.12        3.01      2.84 o
   0  15   8       70.64       74.81      6.20 o
   1  15   8       12.60       17.20      4.08 o
   2  15   8       58.07       57.62      5.67 o
  -5  16   8       33.40       33.33      5.32 o
  -4  16   8       31.61       31.02      4.96 o
  -3  16   8        0.00        0.18      3.01 o
  -2  16   8        2.30        4.08      3.19 o
  -1  16   8       32.66       27.83      4.61 o
 -13   1   9       11.03        9.01      3.70 o
 -12   1   9       18.24       18.34      2.50 o
 -11   1   9       15.48       18.52      3.12 o
 -10   1   9        0.79       -1.56      1.56 o
  -9   1   9        0.05       -0.46      1.37 o
  -8   1   9       78.24       92.05      2.81 o
  -7   1   9        0.07        1.33      1.15 o
  -6   1   9       32.66       22.03      1.57 o
  -5   1   9      127.32      121.19      3.05 o
  -4   1   9      575.82      518.25      7.62 o
  -3   1   9      269.45      254.83      4.56 o
  -2   1   9      576.14      577.22      8.20 o
  -1   1   9      454.88      447.71      6.74 o
   0   1   9     1208.30     1162.42     16.54 o
   1   1   9        4.22        4.60      1.61 o
   2   1   9      112.96      105.78      3.93 o
   3   1   9       19.74       25.30      2.65 o
   4   1   9        6.79        7.95      2.69 o
   5   1   9       14.10        6.51      2.93 o
   6   1   9       15.19       18.68      3.64 o
   7   1   9       38.81       44.46      4.76 o
 -13   2   9        0.10        0.20      2.22 o
 -12   2   9        1.81        2.65      1.92 o
 -11   2   9       43.17       41.58      3.63 o
 -10   2   9        3.13        3.51      1.76 o
  -9   2   9       35.62       31.24      2.08 o
  -8   2   9       41.37       37.81      1.96 o
  -7   2   9      183.21      171.96      3.76 o
  -6   2   9       28.18       25.14      1.64 o
  -5   2   9       40.39       43.36      2.22 o
  -4   2   9        0.32        0.43      1.10 o
  -3   2   9      384.39      333.27      5.47 o
  -2   2   9      260.33      274.39      4.77 o
  -1   2   9       71.88       70.20      2.93 o
   0   2   9        9.51        9.78      1.44 o
   1   2   9       34.20       32.31      1.85 o
   2   2   9       24.34       28.75      2.76 o
   3   2   9      225.78      219.72      6.79 o
   4   2   9        9.51       10.52      3.05 o
   5   2   9       39.28       34.32      4.06 o
   6   2   9        3.22        4.98      3.46 o
   7   2   9       11.38       10.53      3.48 o
 -13   3   9        1.45        2.64      2.62 o
 -12   3   9       10.82       16.73      2.35 o
 -11   3   9        3.28        3.91      1.81 o
 -10   3   9        0.13        0.56      1.65 o
  -9   3   9        3.10        2.32      1.41 o
  -8   3   9      114.78      110.03      3.06 o
  -7   3   9       63.22       58.96      2.25 o
  -6   3   9       10.95       14.18      1.39 o
  -5   3   9      169.02      170.49      3.65 o
  -4   3   9       25.44       23.86      1.94 o
  -3   3   9        4.44        4.63      1.18 o
  -2   3   9      227.74      226.14      4.19 o
  -1   3   9       43.86       37.35      2.05 o
   0   3   9      109.61      106.94      3.19 o
   1   3   9      245.98      258.92      5.21 o
   2   3   9       11.13       11.84      2.31 o
   3   3   9        2.91        3.62      2.01 o
   4   3   9        0.34        0.27      2.38 o
   5   3   9       25.15       36.16      6.56 o
   6   3   9       38.52       32.65      4.20 o
   7   3   9        2.57       -0.78      3.90 o
 -13   4   9        6.66       12.23      3.72 o
 -12   4   9        2.14        1.04      2.33 o
 -11   4   9        2.36        1.64      1.82 o
 -10   4   9        4.19        5.86      1.77 o
  -9   4   9        3.41        3.21      1.44 o
  -8   4   9       90.20       87.35      2.98 o
  -7   4   9       38.13       30.33      1.75 o
  -6   4   9        4.16        7.24      1.21 o
  -5   4   9        0.18        0.67      1.09 o
  -4   4   9       34.65       28.76      1.58 o
  -3   4   9      421.50      380.61      6.11 o
  -2   4   9       37.92       37.99      2.23 o
  -1   4   9        3.76        2.57      1.15 o
   0   4   9      146.44      139.97      3.58 o
   1   4   9      153.14      143.04      3.69 o
   2   4   9        1.51        1.03      1.26 o
   3   4   9        2.06        2.69      1.95 o
   4   4   9       20.21       30.47      6.56 o
   5   4   9       17.91       14.87      3.25 o
   6   4   9        1.89        0.89      2.76 o
   7   4   9        1.61        5.06      3.13 o
 -13   5   9       16.16       25.00      4.43 o
 -12   5   9        1.60       -0.73      2.38 o
 -11   5   9        3.72        1.46      1.77 o
 -10   5   9        2.57        2.12      1.67 o
  -9   5   9       45.42       45.05      2.31 o
  -8   5   9        1.15        1.36      1.32 o
  -7   5   9       50.29       41.42      2.42 o
  -6   5   9       92.54       90.16      2.59 o
  -5   5   9       70.70       67.64      2.27 o
  -4   5   9       10.98        8.93      1.22 o
  -3   5   9       78.59       79.69      2.38 o
  -2   5   9      177.17      174.58      4.04 o
  -1   5   9        6.29        6.10      1.29 o
   0   5   9      357.69      330.40      6.18 o
   1   5   9      272.58      282.21      6.33 o
   2   5   9        2.98        4.50      1.89 o
   3   5   9        0.31        2.24      2.55 o
   4   5   9      163.28      168.60      7.52 o
   5   5   9        0.10       -0.11      2.50 o
   6   5   9        0.81        4.58      4.79 o
   7   5   9       21.45       16.56      4.25 o
 -13   6   9        0.86        4.79      3.37 o
 -12   6   9        0.35       -0.84      2.90 o
 -11   6   9       19.43       19.90      2.33 o
 -10   6   9        2.23        0.88      1.64 o
  -9   6   9       40.28       40.42      2.29 o
  -8   6   9        2.15        1.56      1.33 o
  -7   6   9       27.95       23.34      1.56 o
  -6   6   9       33.18       31.85      1.66 o
  -5   6   9        7.61        4.43      1.14 o
  -4   6   9       37.14       36.27      1.72 o
  -3   6   9       74.92       64.76      2.42 o
  -2   6   9      217.69      189.75      4.26 o
  -1   6   9      102.21       98.84      2.96 o
   0   6   9       20.89       17.74      1.84 o
   1   6   9       50.39       47.56      2.50 o
   2   6   9       74.83       81.57      3.65 o
   3   6   9        2.67        1.82      1.57 o
   4   6   9        6.58        5.36      2.88 o
   5   6   9        4.58        5.40      2.94 o
   6   6   9        0.11        5.30      3.10 o
   7   6   9        2.94        9.22      4.96 o
 -12   7   9        0.07       -1.76      1.81 o
 -11   7   9       20.44       22.58      2.41 o
 -10   7   9        0.86       -0.98      1.55 o
  -9   7   9        0.68        0.10      1.35 o
  -8   7   9       11.13       12.73      2.00 o
  -7   7   9        2.70        2.71      1.35 o
  -6   7   9        0.74        0.50      0.97 o
  -5   7   9       32.26       31.39      1.65 o
  -4   7   9       82.26       73.41      2.32 o
  -3   7   9        7.16        9.19      1.38 o
  -2   7   9        5.08        6.55      1.31 o
  -1   7   9        6.93        7.21      1.31 o
   0   7   9       27.17       28.77      2.18 o
   1   7   9        3.32        4.94      2.17 o
   2   7   9        7.82        8.62      2.31 o
   3   7   9       48.70       53.78      3.19 o
   4   7   9       26.53       20.49      3.46 o
   5   7   9        4.91       11.70      4.61 o
   6   7   9       21.62       28.72      6.38 o
 -12   8   9       15.43       18.79      4.25 o
 -11   8   9        4.48        6.28      2.12 o
 -10   8   9       13.51       13.69      2.05 o
  -9   8   9        9.06        7.30      1.49 o
  -8   8   9        2.67        4.78      1.34 o
  -7   8   9       65.22       69.46      3.28 o
  -6   8   9        6.97        5.80      1.18 o
  -5   8   9        9.47        7.70      1.16 o
  -4   8   9       75.74       80.24      2.62 o
  -3   8   9      147.27      152.87      3.78 o
  -2   8   9       14.31        9.48      1.36 o
  -1   8   9       19.89       16.87      1.88 o
   0   8   9        0.00        1.19      1.55 o
   1   8   9       19.46       17.87      2.19 o
   2   8   9       24.68       21.63      2.71 o
   3   8   9       28.59       32.37      4.17 o
   4   8   9        4.11        2.66      2.06 o
   5   8   9        5.77       16.31      5.14 o
   6   8   9        9.72       30.49      6.56 o
 -12   9   9        2.47       -0.18      3.37 o
 -11   9   9       50.25       72.17      5.73 o
 -10   9   9        5.94        8.12      1.93 o
  -9   9   9        7.50        6.37      1.45 o
  -8   9   9       53.02       53.43      3.45 o
  -7   9   9       63.63       57.97      3.86 o
  -6   9   9        2.92        3.03      1.20 o
  -5   9   9        7.41        6.11      1.04 o
  -4   9   9      599.44      564.89      9.11 o
  -3   9   9        6.91        5.10      1.25 o
  -2   9   9       14.97       15.31      2.18 o
  -1   9   9       48.74       48.75      3.66 o
   0   9   9        8.84       10.54      2.39 o
   1   9   9       21.22       24.82      2.82 o
   2   9   9        3.13        1.60      3.37 o
   3   9   9        0.25        0.84      1.85 o
   4   9   9        7.31        6.33      2.46 o
   5   9   9       29.48       20.92      5.50 o
   6   9   9       45.22       71.80      8.51 o
 -11  10   9        0.25       -1.51      2.19 o
 -10  10   9        0.17       -1.10      1.10 o
  -9  10   9       51.69       51.14      2.18 o
  -8  10   9       25.72       26.68      2.10 o
  -7  10   9        9.89        9.94      2.34 o
  -6  10   9       60.61       53.08      3.25 o
  -5  10   9        2.12        1.66      1.30 o
  -4  10   9       35.94       43.15      3.66 o
  -3  10   9        0.00       -0.65      1.93 o
  -2  10   9        9.88        6.91      2.36 o
  -1  10   9       17.66       21.41      3.55 o
   0  10   9        0.01       -1.69      1.69 o
   1  10   9        2.27       -1.63      1.93 o
   2  10   9        8.78        4.46      2.23 o
   3  10   9        2.07        2.64      5.76 o
   4  10   9        0.40        4.08      2.30 o
   5  10   9       28.20       38.99      3.73 o
 -11  11   9       46.01       65.77      5.85 o
 -10  11   9       11.55        7.86      1.80 o
  -9  11   9        2.83        4.84      1.35 o
  -8  11   9        7.48        4.48      1.64 o
  -7  11   9        0.06        0.08      1.38 o
  -6  11   9       45.18       40.57      4.52 o
  -5  11   9        2.80        1.19      2.34 o
  -4  11   9        8.23        6.82      3.10 o
  -3  11   9        0.98        4.05      2.42 o
  -2  11   9        0.00       -0.35      1.96 o
  -1  11   9       14.99       14.97      2.77 o
   0  11   9       25.94       29.76      3.27 o
   1  11   9        1.33       -0.72      2.57 o
   2  11   9        0.27        0.89      2.07 o
   3  11   9        0.07       -1.76      1.76 o
   4  11   9        0.27        1.46      2.32 o
 -10  12   9       29.40       32.49      3.27 o
  -9  12   9       33.16       34.95      2.04 o
  -8  12   9        6.60        6.35      1.88 o
  -7  12   9        8.52       15.25      4.25 o
  -6  12   9        1.09       -2.17      2.17 o
  -5  12   9       28.07       29.51      3.43 o
  -4  12   9      339.09      364.09     11.12 o
  -3  12   9        7.12        6.56      2.55 o
  -2  12   9       29.77       35.16      3.53 o
  -1  12   9        8.28       16.22      4.79 o
   0  12   9       18.53       17.89      3.02 o
   1  12   9        4.56        7.59      2.49 o
   2  12   9        9.81        9.38      6.56 o
   3  12   9        4.81        3.69      2.52 o
   4  12   9       13.48       20.05      4.96 o
  -9  13   9       33.54       45.35      3.90 o
  -8  13   9       79.92      109.03      8.33 o
  -7  13   9       21.95       22.87      4.79 o
  -6  13   9       30.65       28.72      4.79 o
  -5  13   9        0.00       -2.84      2.84 o
  -4  13   9       15.82       16.26      3.11 o
  -3  13   9       25.76       29.73      3.48 o
  -2  13   9        1.36        1.86      2.48 o
  -1  13   9        8.33       11.98      3.37 o
   0  13   9        3.59        4.25      2.55 o
   1  13   9        9.04       14.46      3.05 o
   2  13   9        3.18        2.16      4.88 o
   3  13   9        4.93        5.96      2.71 o
  -7  14   9        1.06       -0.35      3.72 o
  -6  14   9        0.48       -2.48      3.55 o
  -5  14   9        7.71        4.96      3.72 o
  -4  14   9       66.82       69.85      6.38 o
  -3  14   9       13.15       14.54      3.90 o
  -2  14   9        4.16       -0.35      3.01 o
  -1  14   9       52.16       74.26      4.94 o
   0  14   9        0.00        0.08      2.19 o
   1  14   9       34.20       38.67      6.47 o
   2  14   9       11.03       22.34      6.03 o
  -4  15   9        2.23        7.62      3.72 o
  -3  15   9        3.87        2.48      3.37 o
  -2  15   9        8.83        9.40      3.90 o
  -1  15   9       10.64        9.04      3.55 o
 -12   0  10       27.62       30.14      5.85 o
 -11   0  10       13.92       25.83      3.63 o
 -10   0  10        9.81       13.96      2.93 o
  -9   0  10       55.47       50.98      3.24 o
  -8   0  10       10.36       11.37      2.16 o
  -7   0  10       76.38       65.07      4.68 o
  -6   0  10      770.48      744.50     14.91 o
  -5   0  10        5.13        4.46      1.83 o
  -4   0  10      257.77      250.56      6.62 o
  -3   0  10      280.25      282.24      7.13 o
  -2   0  10       72.73       66.01      5.74 o
  -1   0  10       45.35       54.14      4.13 o
   0   0  10      622.50      614.85     20.48 o
   1   0  10      270.16      262.24     14.98 o
   2   0  10        0.64        1.42      2.19 o
   3   0  10        0.95       -3.37      3.37 o
   4   0  10       45.10       52.30      6.56 o
   5   0  10       13.88       25.88      6.03 o
   6   0  10        6.28        7.27      4.61 o
 -12   1  10        4.47        5.76      3.19 o
 -11   1  10        6.42        5.24      1.97 o
 -10   1  10       21.40       21.40      3.13 o
  -9   1  10        7.71        5.88      1.47 o
  -8   1  10       53.52       56.85      2.36 o
  -7   1  10       67.56       56.76      2.33 o
  -6   1  10      137.97      126.22      3.31 o
  -5   1  10       40.70       40.52      1.95 o
  -4   1  10        0.10       -0.43      1.10 o
  -3   1  10       71.50       73.75      2.42 o
  -2   1  10        2.22        2.83      1.11 o
  -1   1  10      142.76      143.21      3.79 o
   0   1  10        6.25        8.17      1.87 o
   1   1  10       64.30       66.74      3.30 o
   2   1  10       39.57       39.92      2.74 o
   3   1  10        0.04       -0.89      2.44 o
   4   1  10        0.72        2.12      2.68 o
   5   1  10        6.21        9.82      3.31 o
   6   1  10       19.20       16.58      3.95 o
 -12   2  10        3.70        3.43      3.37 o
 -11   2  10        4.64        6.10      2.33 o
 -10   2  10        0.00       -0.65      1.68 o
  -9   2  10        0.17       -0.34      1.37 o
  -8   2  10        0.37       -0.10      1.24 o
  -7   2  10       74.92       68.93      2.52 o
  -6   2  10      121.86      112.54      3.13 o
  -5   2  10       48.05       50.45      2.12 o
  -4   2  10       88.66       91.89      2.76 o
  -3   2  10       44.05       41.96      2.22 o
  -2   2  10        0.07       -1.11      1.11 o
  -1   2  10      108.16      100.95      3.86 o
   0   2  10       84.83      103.23      3.31 o
   1   2  10       75.04       65.79      3.25 o
   2   2  10       35.28       30.07      2.98 o
   3   2  10        8.94        7.77      2.37 o
   4   2  10       48.87       53.85      4.83 o
   5   2  10        5.71       13.53      3.40 o
   6   2  10        0.08        1.83      2.93 o
 -12   3  10        7.04        3.84      3.13 o
 -11   3  10        0.20        0.50      1.79 o
 -10   3  10       20.43       23.66      2.33 o
  -9   3  10        3.49        0.63      1.43 o
  -8   3  10       93.14      101.55      3.05 o
  -7   3  10       89.63       83.07      2.74 o
  -6   3  10      126.87      120.10      3.21 o
  -5   3  10       37.11       38.66      1.94 o
  -4   3  10       42.05       33.24      2.09 o
  -3   3  10        0.49        0.68      1.06 o
  -2   3  10       38.86       35.37      2.58 o
  -1   3  10       53.21       44.66      2.23 o
   0   3  10        0.37        0.39      1.19 o
   1   3  10       62.99       64.24      3.16 o
   2   3  10        2.18        4.88      2.13 o
   3   3  10       14.96       15.95      2.70 o
   4   3  10        0.00       -0.25      2.75 o
   5   3  10        0.07       -1.95      2.51 o
   6   3  10        1.35        1.50      2.98 o
 -12   4  10       16.20       18.43      3.82 o
 -11   4  10        0.31       -1.46      1.77 o
 -10   4  10       27.81       26.41      2.44 o
  -9   4  10       19.93       17.54      1.93 o
  -8   4  10        4.99        2.28      1.26 o
  -7   4  10        0.00       -0.66      1.18 o
  -6   4  10       29.53       30.46      1.82 o
  -5   4  10       64.19       59.80      2.37 o
  -4   4  10      144.23      142.69      3.61 o
  -3   4  10       12.34       10.17      1.55 o
  -2   4  10      209.99      193.92      4.50 o
  -1   4  10       20.67       20.92      1.74 o
   0   4  10      101.44       98.95      3.17 o
   1   4  10        6.03        6.33      1.62 o
   2   4  10       73.50       75.27      4.22 o
   3   4  10        0.47       -1.41      2.55 o
   4   4  10        6.74        5.71      3.99 o
   5   4  10       19.04       20.23      3.88 o
   6   4  10       12.38       17.53      3.99 o
 -12   5  10        1.20       -0.18      4.25 o
 -11   5  10        1.59        0.92      1.84 o
 -10   5  10        2.71        6.41      1.94 o
  -9   5  10        2.63        0.22      1.44 o
  -8   5  10       84.25       88.61      2.86 o
  -7   5  10       27.19       23.89      1.70 o
  -6   5  10        1.59        0.46      1.14 o
  -5   5  10        7.10        5.49      1.29 o
  -4   5  10       83.71       86.50      2.66 o
  -3   5  10      173.75      170.80      4.18 o
  -2   5  10        3.78        2.66      1.28 o
  -1   5  10        4.07        4.57      1.30 o
   0   5  10        0.66        1.99      1.26 o
   1   5  10      101.53      106.25      3.81 o
   2   5  10        2.52        1.19      2.69 o
   3   5  10        2.02        5.51      2.93 o
   4   5  10       20.11       20.82      3.70 o
   5   5  10        2.18        2.68      4.96 o
   6   5  10        5.15       -0.89      3.13 o
 -11   6  10        1.72       -0.85      2.45 o
 -10   6  10        5.17        4.67      1.82 o
  -9   6  10       27.34       22.58      1.99 o
  -8   6  10       40.53       46.54      2.42 o
  -7   6  10        0.44       -0.89      1.13 o
  -6   6  10        0.23       -1.07      1.07 o
  -5   6  10        6.25        5.28      1.25 o
  -4   6  10       73.64       73.26      2.70 o
  -3   6  10       65.20       58.22      2.47 o
  -2   6  10       49.08       41.75      2.18 o
  -1   6  10       23.29       24.36      1.83 o
   0   6  10        9.07       12.80      1.90 o
   1   6  10       10.38       11.71      2.04 o
   2   6  10       20.88       24.10      2.55 o
   3   6  10        3.25        1.24      2.76 o
   4   6  10       18.19       16.60      8.51 o
   5   6  10        2.03        1.23      3.13 o
 -11   7  10        2.56        7.43      2.82 o
 -10   7  10        0.81        1.45      1.74 o
  -9   7  10       10.97        9.11      1.66 o
  -8   7  10        4.49        6.39      1.44 o
  -7   7  10        2.95        5.12      1.29 o
  -6   7  10       14.17       14.66      1.45 o
  -5   7  10        5.28        3.72      1.33 o
  -4   7  10       39.34       46.93      2.77 o
  -3   7  10       56.44       51.21      2.34 o
  -2   7  10       19.91       17.38      1.68 o
  -1   7  10        4.29        4.66      1.53 o
   0   7  10        4.12        2.81      1.69 o
   1   7  10        0.21       -0.01      1.57 o
   2   7  10       22.37       22.27      3.08 o
   3   7  10       99.37      104.24      9.40 o
   4   7  10        0.95        0.89      4.43 o
   5   7  10        4.72        5.32      4.96 o
 -11   8  10        7.11        5.67      3.51 o
 -10   8  10        0.01       -1.60      1.64 o
  -9   8  10        4.27        4.63      1.55 o
  -8   8  10        4.58        5.08      1.43 o
  -7   8  10        5.47        5.41      1.34 o
  -6   8  10       13.32       13.78      2.68 o
  -5   8  10       24.67       29.64      1.85 o
  -4   8  10       15.85       14.23      1.55 o
  -3   8  10       65.53       54.35      2.43 o
  -2   8  10        1.31        1.95      1.23 o
  -1   8  10        2.69        3.00      1.84 o
   0   8  10        3.20        5.48      1.86 o
   1   8  10        3.63        2.52      2.20 o
   2   8  10       20.68       26.81      3.25 o
   3   8  10        5.11       -3.90      3.90 o
   4   8  10       45.44       45.74      7.27 o
   5   8  10       11.34        5.32      4.79 o
 -11   9  10       10.70        8.86      4.96 o
 -10   9  10        1.29        2.13      1.85 o
  -9   9  10        6.00        4.69      1.53 o
  -8   9  10       14.22       15.18      1.63 o
  -7   9  10        0.20        0.85      1.17 o
  -6   9  10        0.08       -0.24      1.04 o
  -5   9  10       12.09        7.58      1.36 o
  -4   9  10       17.96       19.98      1.70 o
  -3   9  10       42.54       40.33      2.35 o
  -2   9  10        8.68        6.57      2.46 o
  -1   9  10       14.42       12.30      2.62 o
   0   9  10        3.94        5.03      2.57 o
   1   9  10        1.41        3.84      3.37 o
   2   9  10        0.47        1.92      2.14 o
   3   9  10       10.18        6.82      2.58 o
   4   9  10        9.11       12.59      5.67 o
 -10  10  10        9.61        8.33      4.79 o
  -9  10  10        0.95        1.72      1.46 o
  -8  10  10        1.80        0.27      1.27 o
  -7  10  10        0.46       -2.13      2.34 o
  -6  10  10        0.26        1.33      1.65 o
  -5  10  10        5.20        8.36      1.64 o
  -4  10  10       75.86       78.20      5.05 o
  -3  10  10        0.08       -2.32      3.46 o
  -2  10  10       27.01       21.97      6.47 o
  -1  10  10        4.93        0.46      4.79 o
   0  10  10       10.83       20.04      7.18 o
   1  10  10       31.16       48.15      8.51 o
   2  10  10       14.98       18.42      2.98 o
   3  10  10        0.00        2.30      2.30 o
   4  10  10        0.54        2.66      4.43 o
 -10  11  10        1.69       -0.87      2.26 o
  -9  11  10        0.42        0.41      2.23 o
  -8  11  10       12.74       13.32      3.32 o
  -7  11  10        4.39        1.71      2.69 o
  -6  11  10       34.41       44.50      4.19 o
  -5  11  10       42.37       39.89      4.79 o
  -4  11  10        3.91        5.56      3.46 o
  -3  11  10       54.60       59.70      4.34 o
  -2  11  10        2.24        0.95      2.26 o
  -1  11  10       13.14       17.98      2.95 o
   0  11  10       31.17       33.50      3.70 o
   1  11  10       19.66       28.91      3.51 o
   2  11  10       18.54       23.79      6.12 o
   3  11  10       22.65       31.02      9.75 o
  -7  12  10        8.79        5.48      2.93 o
  -6  12  10        0.88       -1.05      2.47 o
  -5  12  10        5.92        2.68      2.60 o
  -4  12  10        3.15        1.35      2.57 o
  -3  12  10        7.06       10.56      3.02 o
  -2  12  10        1.05       -2.20      2.20 o
  -1  12  10       11.27       18.78      4.34 o
   0  12  10        6.60        6.32      5.58 o
   1  12  10        0.80       -1.99      2.20 o
   2  12  10        0.23        0.51      2.42 o
  -6  13  10       37.25       37.23      5.50 o
  -5  13  10       46.95       50.17      5.67 o
  -4  13  10        9.39       13.63      3.55 o
  -3  13  10       18.36       14.05      3.11 o
  -2  13  10       36.39       40.22      4.96 o
  -1  13  10        1.89        6.34      4.17 o
   0  13  10        6.94        3.87      2.75 o
   1  13  10       10.29        7.59      2.89 o
  -1  14  10        0.96        5.85      4.79 o
   0  14  10        7.72       10.46      5.32 o
 -11   1  11       14.98       19.52      3.91 o
 -10   1  11        0.23       -1.25      1.75 o
  -9   1  11        0.27       -1.30      1.30 o
  -8   1  11       62.31       61.91      2.55 o
  -7   1  11        4.58        2.82      1.41 o
  -6   1  11       12.13        9.19      1.46 o
  -5   1  11       18.54       21.87      1.72 o
  -4   1  11       20.82       21.36      1.71 o
  -3   1  11       21.77       22.36      1.91 o
  -2   1  11       16.30       17.95      1.78 o
  -1   1  11        4.22        4.77      2.10 o
   0   1  11       51.70       59.37      4.27 o
   1   1  11       13.58       16.51      2.25 o
   2   1  11        7.93        4.76      2.28 o
   3   1  11        4.48        2.33      3.63 o
   4   1  11       17.21       16.23      3.75 o
   5   1  11       28.70       28.70      4.51 o
 -11   2  11        0.55       -2.63      2.94 o
 -10   2  11       32.65       32.93      2.39 o
  -9   2  11       24.12       25.42      1.94 o
  -8   2  11       55.80       59.88      2.50 o
  -7   2  11       64.92       67.48      2.62 o
  -6   2  11       18.67       24.11      1.99 o
  -5   2  11       17.39       16.73      2.09 o
  -4   2  11      131.71      121.42      3.73 o
  -3   2  11       68.20       62.14      2.70 o
  -2   2  11        0.00       -0.98      1.30 o
  -1   2  11        4.59        4.00      1.73 o
   0   2  11      161.54      143.94      8.52 o
   1   2  11       65.93       87.66      4.15 o
   2   2  11       26.59       27.25      3.71 o
   3   2  11        0.95        2.60      2.80 o
   4   2  11        0.01       -2.53      2.88 o
   5   2  11        2.98        3.41      3.50 o
 -11   3  11        0.05       -2.68      2.68 o
 -10   3  11        6.70        4.70      1.78 o
  -9   3  11       14.51       13.90      1.76 o
  -8   3  11        0.59        1.23      1.32 o
  -7   3  11       21.76       22.59      1.82 o
  -6   3  11        2.91        4.01      1.33 o
  -5   3  11       49.23       42.57      2.11 o
  -4   3  11       32.69       31.47      2.11 o
  -3   3  11       22.97       22.63      1.97 o
  -2   3  11       10.48       10.18      1.58 o
  -1   3  11        0.02       -1.02      1.24 o
   0   3  11       43.60       40.01      2.81 o
   1   3  11       48.01       54.77      5.37 o
   2   3  11       40.43       36.36      3.46 o
   3   3  11       11.25       14.60      3.68 o
   4   3  11        1.56        0.61      2.77 o
 -11   4  11        3.17        0.38      3.19 o
 -10   4  11        7.08       11.50      1.93 o
  -9   4  11        8.45       12.14      1.83 o
  -8   4  11        0.58        1.15      1.35 o
  -7   4  11        2.05        1.05      1.31 o
  -6   4  11        1.44        0.13      1.23 o
  -5   4  11       18.07       21.92      2.04 o
  -4   4  11       46.96       45.56      2.33 o
  -3   4  11        9.51        8.21      1.56 o
  -2   4  11        1.31        1.31      1.27 o
  -1   4  11        1.20        2.77      1.41 o
   0   4  11       49.61       42.81      2.92 o
   1   4  11       17.40       19.39      2.86 o
   2   4  11       15.41       13.68      3.57 o
   3   4  11        0.17        2.24      2.93 o
   4   4  11        1.89        3.23      3.25 o
 -11   5  11        0.95       -2.84      4.61 o
 -10   5  11        9.36       11.92      2.30 o
  -9   5  11       20.00       24.19      2.10 o
  -8   5  11       11.90       12.79      1.67 o
  -7   5  11       33.87       35.48      2.03 o
  -6   5  11       36.75       33.90      1.98 o
  -5   5  11       99.50      101.81      3.35 o
  -4   5  11        4.42        2.70      1.41 o
  -3   5  11       99.07       87.41      3.90 o
  -2   5  11        0.67        0.42      1.30 o
  -1   5  11       35.50       39.69      2.29 o
   0   5  11       90.44       97.85      3.36 o
   1   5  11       19.46       25.46      3.88 o
   2   5  11        0.30        0.41      2.88 o
   3   5  11      115.49      125.08      7.20 o
   4   5  11        9.77       17.83      6.74 o
 -11   6  11        0.30       -4.08      4.08 o
 -10   6  11        2.40        5.33      2.14 o
  -9   6  11        9.80       10.06      1.75 o
  -8   6  11        1.69       -0.09      1.31 o
  -7   6  11        8.60        8.80      1.50 o
  -6   6  11       32.47       32.64      3.39 o
  -5   6  11        0.05        0.58      1.54 o
  -4   6  11       38.37       39.41      2.25 o
  -3   6  11       35.21       40.15      2.81 o
  -2   6  11        7.41        7.09      1.55 o
  -1   6  11        0.29       -0.62      1.25 o
   0   6  11        0.21        0.69      1.59 o
   1   6  11       27.37       33.92      6.38 o
   2   6  11       27.49       29.82      4.13 o
   3   6  11       20.88       17.66      3.94 o
   4   6  11        0.62        8.16      5.14 o
 -11   7  11        0.01       -4.25      4.25 o
 -10   7  11        5.49        2.98      2.11 o
  -9   7  11        0.03       -0.14      1.52 o
  -8   7  11        0.03       -0.64      1.38 o
  -7   7  11        9.80       10.41      1.51 o
  -6   7  11        1.87        2.04      1.36 o
  -5   7  11       37.08       38.70      2.32 o
  -4   7  11        5.64        5.11      1.48 o
  -3   7  11       18.64       17.56      1.82 o
  -2   7  11       17.98       16.80      1.81 o
  -1   7  11       24.89       27.33      2.74 o
   0   7  11        4.07        2.59      1.94 o
   1   7  11        0.43        4.49      3.02 o
   2   7  11        9.25       15.78      5.67 o
   3   7  11       27.70       38.12      6.91 o
 -10   8  11        2.40        0.94      2.52 o
  -9   8  11       30.10       35.92      2.32 o
  -8   8  11       13.99       13.53      1.78 o
  -7   8  11        1.74        2.43      1.37 o
  -6   8  11       20.15       17.56      1.75 o
  -5   8  11       45.46       45.19      2.38 o
  -4   8  11       45.71       45.43      2.43 o
  -3   8  11       48.92       61.93      2.68 o
  -2   8  11       50.08       51.15      3.34 o
  -1   8  11        2.48       -0.81      1.87 o
   0   8  11       62.21       63.01      4.46 o
   1   8  11      131.81      148.65     10.28 o
   2   8  11       69.44       78.18      8.69 o
   3   8  11       19.51       32.98      7.09 o
 -10   9  11        0.16       -3.01      3.72 o
  -9   9  11        7.88        5.80      3.19 o
  -8   9  11        3.17        3.88      1.53 o
  -7   9  11       26.87       30.05      2.19 o
  -6   9  11        0.20        1.11      1.26 o
  -5   9  11        0.08       -0.63      1.51 o
  -4   9  11       17.17       14.37      2.94 o
  -3   9  11        0.59        1.90      2.55 o
  -2   9  11        7.22        3.02      2.51 o
  -1   9  11        1.94        0.30      2.33 o
   0   9  11        1.31        2.13      2.30 o
   1   9  11        6.23        4.47      2.48 o
   2   9  11       40.94       48.04      7.45 o
  -9  10  11       12.17        8.86      4.61 o
  -8  10  11        6.82        8.40      1.78 o
  -7  10  11        2.85        6.15      1.52 o
  -6  10  11        1.58        0.99      1.45 o
  -5  10  11        5.51        6.08      2.58 o
  -4  10  11       26.28       23.16      5.05 o
  -3  10  11       11.11       11.17      4.25 o
  -2  10  11       12.29       10.94      3.10 o
  -1  10  11       24.43       29.97      5.85 o
   0  10  11        0.11        1.93      2.44 o
   1  10  11        0.63       -1.68      2.42 o
   2  10  11       12.55       20.03      3.44 o
  -8  11  11        6.92        6.20      4.61 o
  -7  11  11        8.54        4.79      4.08 o
  -6  11  11        3.34       -0.19      3.38 o
  -5  11  11        1.41       -2.38      2.38 o
  -4  11  11        1.74       -0.10      5.05 o
  -3  11  11        4.43        6.02      2.81 o
  -2  11  11        4.96        8.77      3.01 o
  -1  11  11       66.50       73.39      4.98 o
   0  11  11       25.63       26.95      3.70 o
   1  11  11        0.21       -0.05      2.46 o
  -7  12  11        2.01        1.06      4.25 o
  -6  12  11        1.72       -3.90      3.90 o
  -5  12  11       18.48       20.14      3.55 o
  -4  12  11       54.25       53.50     16.04 o
  -3  12  11        8.27        9.83      3.15 o
  -2  12  11       11.60       14.16      3.31 o
  -1  12  11       35.34       50.82      4.51 o
   0  12  11        0.09        0.53      4.43 o
  -5  13  11        1.58       -1.77      4.25 o
  -4  13  11       20.43       20.74      6.03 o
  -3  13  11        2.26        4.79      4.79 o
  -2  13  11        2.20        8.69      5.32 o
 -10   0  12      189.34      238.98     13.30 o
  -9   0  12       37.34       38.94      3.33 o
  -8   0  12      177.59      208.83      6.83 o
  -7   0  12      190.85      184.76      6.26 o
  -6   0  12       18.35       16.86      2.47 o
  -5   0  12        0.01       -1.61      1.61 o
  -4   0  12        2.38        1.39      2.25 o
  -3   0  12       15.25       22.66      3.99 o
  -2   0  12       25.44       25.22      3.53 o
  -1   0  12        0.76       -1.34      2.30 o
   0   0  12        0.93        1.79      2.55 o
   1   0  12       29.84       33.29      4.88 o
   2   0  12       28.82       44.50      7.27 o
   3   0  12        0.56        2.66      4.61 o
 -10   1  12        7.39        9.06      2.34 o
  -9   1  12        0.29       -1.57      1.57 o
  -8   1  12        3.00        1.74      1.50 o
  -7   1  12        1.72        2.11      1.46 o
  -6   1  12        8.56       11.04      1.65 o
  -5   1  12       41.90       35.26      2.11 o
  -4   1  12        0.00       -0.70      1.32 o
  -3   1  12        0.18       -0.37      1.56 o
  -2   1  12       16.54       16.72      2.19 o
  -1   1  12       21.99       23.05      2.51 o
   0   1  12        0.04        1.34      1.85 o
   1   1  12        1.31        1.15      1.85 o
   2   1  12       14.70       18.29      3.19 o
   3   1  12       50.58       54.98     12.14 o
 -10   2  12       81.78      102.97      5.12 o
  -9   2  12        9.56        3.57      1.87 o
  -8   2  12       49.81       55.72      2.62 o
  -7   2  12       35.29       35.75      2.16 o
  -6   2  12        0.46        0.32      1.32 o
  -5   2  12        3.08        2.33      1.50 o
  -4   2  12        7.39        6.57      1.62 o
  -3   2  12        0.89        0.36      1.41 o
  -2   2  12        1.76        1.43      1.69 o
  -1   2  12        0.46        3.31      1.84 o
   0   2  12        4.07        4.46      2.41 o
   1   2  12       33.99       51.11      4.48 o
   2   2  12       17.34       26.86      3.48 o
   3   2  12        5.60        2.42      4.61 o
 -10   3  12        0.20        0.66      2.55 o
  -9   3  12        5.25        6.48      1.95 o
  -8   3  12        7.36       13.82      1.78 o
  -7   3  12        7.93        6.97      1.55 o
  -6   3  12       25.57       29.21      1.98 o
  -5   3  12       26.01       23.20      2.09 o
  -4   3  12        1.46       -0.30      1.37 o
  -3   3  12        0.22        0.08      1.36 o
  -2   3  12       29.61       30.05      2.59 o
  -1   3  12       67.09       74.72      3.74 o
   0   3  12        7.32        8.97      2.19 o
   1   3  12       39.80       48.25      4.02 o
   2   3  12       15.39       18.09      3.95 o
   3   3  12       65.83       78.50      6.14 o
 -10   4  12        0.02       -0.64      2.47 o
  -9   4  12        2.82        2.33      2.32 o
  -8   4  12        1.94        2.45      1.78 o
  -7   4  12        9.88        8.56      1.60 o
  -6   4  12        4.61        5.00      1.68 o
  -5   4  12       11.77       13.92      2.03 o
  -4   4  12       29.41       27.78      2.14 o
  -3   4  12        2.02        0.83      1.41 o
  -2   4  12       19.52       20.19      2.01 o
  -1   4  12        1.83        2.06      1.81 o
   0   4  12        0.07        0.20      1.89 o
   1   4  12        4.58        1.13      3.19 o
   2   4  12       19.05       14.80      4.01 o
 -10   5  12       10.05       11.06      3.56 o
  -9   5  12       39.58       40.71      3.62 o
  -8   5  12        0.00       -1.27      1.40 o
  -7   5  12        1.00        0.19      1.45 o
  -6   5  12       21.45       20.71      2.07 o
  -5   5  12        0.49       -0.06      1.46 o
  -4   5  12        1.73        0.66      1.46 o
  -3   5  12        1.96       -1.28      1.33 o
  -2   5  12       11.13        7.15      1.65 o
  -1   5  12        2.14        2.53      1.75 o
   0   5  12       20.26       16.37      3.23 o
   1   5  12       20.23       24.26      4.24 o
   2   5  12        0.05       -3.02      3.02 o
 -10   6  12        0.23        0.95      2.93 o
  -9   6  12        3.34        4.26      2.49 o
  -8   6  12        0.00        2.29      1.84 o
  -7   6  12        0.17       -1.68      1.68 o
  -6   6  12        0.92        1.01      1.50 o
  -5   6  12        0.15        0.05      1.43 o
  -4   6  12       37.40       38.47      2.39 o
  -3   6  12        1.21       -0.05      1.45 o
  -2   6  12        7.67        5.48      1.65 o
  -1   6  12        0.88        0.08      1.47 o
   0   6  12        3.30        2.91      3.72 o
   1   6  12        1.09        3.13      3.31 o
   2   6  12        0.51        5.03      3.63 o
  -9   7  12       11.26       10.02      3.45 o
  -8   7  12       12.32        8.95      2.27 o
  -7   7  12        0.02       -1.05      1.42 o
  -6   7  12       19.92       18.83      2.24 o
  -5   7  12        5.98        7.42      1.64 o
  -4   7  12       58.55       63.27      2.91 o
  -3   7  12       24.22       23.47      2.06 o
  -2   7  12       29.62       29.30      2.42 o
  -1   7  12       28.56       25.92      3.85 o
   0   7  12       41.92       46.37      4.94 o
   1   7  12       40.27       59.92      8.33 o
  -9   8  12        0.43       -2.84      3.72 o
  -8   8  12        5.32        7.24      3.25 o
  -7   8  12        2.48        0.17      1.90 o
  -6   8  12       11.22       11.36      2.09 o
  -5   8  12        3.59        4.46      1.55 o
  -4   8  12        0.06       -1.48      1.48 o
  -3   8  12       33.99       31.12      3.15 o
  -2   8  12        1.82       -1.10      2.36 o
  -1   8  12        5.40        9.20      2.82 o
   0   8  12        6.18        5.85      4.79 o
   1   8  12        2.57        2.48      5.14 o
  -8   9  12       19.79       18.61      5.85 o
  -7   9  12       16.48       15.36      5.23 o
  -6   9  12        1.42        2.33      2.23 o
  -5   9  12        4.90        6.20      2.89 o
  -4   9  12        0.79        0.28      2.55 o
  -3   9  12       31.79       28.54      3.79 o
  -2   9  12       11.67       15.14      3.14 o
  -1   9  12        2.12        0.81      2.49 o
   0   9  12        9.67       17.66      8.60 o
  -7  10  12        0.02        1.60      4.25 o
  -6  10  12        3.78       -0.89      4.08 o
  -5  10  12        1.01        0.47      2.75 o
  -4  10  12        1.72        2.98      2.75 o
  -3  10  12        7.07       11.09      5.76 o
  -2  10  12       14.23       15.06      5.41 o
  -1  10  12       47.13       61.90      5.50 o
  -5  11  12        2.72        3.01      4.79 o
  -4  11  12       11.24        6.03      5.50 o
  -3  11  12       43.94       39.89      7.27 o
  -9   1  13      110.10      128.77      5.00 o
  -8   1  13        4.59        6.72      2.34 o
  -7   1  13       53.92       55.02      3.39 o
  -6   1  13        0.13       -1.51      2.10 o
  -5   1  13        0.04       -0.33      1.72 o
  -4   1  13        0.26        2.20      1.79 o
  -3   1  13        4.96        5.25      2.02 o
  -2   1  13        7.02        6.82      2.65 o
  -1   1  13        6.57        7.11      2.76 o
   0   1  13        1.77        3.52      3.57 o
   1   1  13       16.07       22.58      4.51 o
  -9   2  13        2.48        1.73      2.22 o
  -8   2  13        0.08        2.50      2.15 o
  -7   2  13        0.14       -2.07      2.07 o
  -6   2  13       25.34       27.80      2.69 o
  -5   2  13        0.19       -0.32      1.77 o
  -4   2  13       28.83       34.92      4.47 o
  -3   2  13        2.68        4.52      3.11 o
  -2   2  13        4.71        2.69      2.35 o
  -1   2  13       16.90       19.65      3.22 o
   0   2  13       17.57       23.13      3.44 o
   1   2  13       26.99       26.64      4.64 o
  -9   3  13       14.73       18.52      3.09 o
  -8   3  13       10.04        7.08      2.32 o
  -7   3  13        0.05       -2.10      2.10 o
  -6   3  13        0.30       -1.85      1.85 o
  -5   3  13        0.02        2.82      2.27 o
  -4   3  13       18.11       18.31      3.05 o
  -3   3  13       19.88       25.68      3.34 o
  -2   3  13        0.03       -2.02      2.31 o
  -1   3  13        0.05       -2.22      2.22 o
   0   3  13        0.53        0.47      2.70 o
  -9   4  13       22.94       26.98      3.40 o
  -8   4  13        2.30        3.49      2.91 o
  -7   4  13        5.72        0.59      2.77 o
  -6   4  13        0.13       -1.38      1.85 o
  -5   4  13       25.05       33.63      2.88 o
  -4   4  13        6.92       11.51      2.28 o
  -3   4  13        0.19       -2.25      2.25 o
  -2   4  13        0.00       -1.96      2.40 o
  -1   4  13        2.67        1.59      2.54 o
   0   4  13       10.03        5.78      2.79 o
  -8   5  13        0.30        1.21      2.35 o
  -7   5  13        1.70       -0.51      3.17 o
  -6   5  13        0.15       -0.90      1.90 o
  -5   5  13       27.30       34.19      3.22 o
  -4   5  13        9.73        9.78      2.31 o
  -3   5  13       17.75       32.67      5.69 o
  -2   5  13       12.61        8.70      3.22 o
  -1   5  13       34.47       42.21      4.73 o
   0   5  13        1.69        2.51      3.48 o
  -8   6  13        6.82        6.27      3.31 o
  -7   6  13        0.42        0.81      2.37 o
  -6   6  13        1.13       -1.84      2.45 o
  -5   6  13       14.22       14.58      2.48 o
  -4   6  13        2.72        3.56      2.03 o
  -3   6  13        0.38        0.34      1.94 o
  -2   6  13        0.02        0.44      3.13 o
  -1   6  13        6.71        2.08      3.19 o
  -7   7  13        4.26        6.02      3.25 o
  -6   7  13        7.55       -0.01      2.97 o
  -5   7  13       18.57       23.21      2.72 o
  -4   7  13        0.15       -1.36      1.95 o
  -3   7  13       22.73       19.26      2.90 o
  -2   7  13       11.17        9.31      6.12 o
  -5   8  13        1.38        0.33      2.26 o
  -4   8  13        0.96       -0.30      3.37 o
  -3   8  13        0.38        2.07      2.85 o
  -6   0  14        2.84        0.18      4.79 o
  -5   0  14        0.16       -3.55      3.55 o
  -4   0  14        0.38       -3.90      3.90 o
  -3   0  14        9.17       10.99      5.67 o
  -6   1  14        3.67        9.21      3.43 o
  -5   1  14        0.30        1.57      3.07 o
  -4   1  14       18.96       15.35      3.94 o
  -3   1  14        4.04        7.30      4.96 o
  -5   2  14        0.63       -2.82      2.82 o
  -4   2  14        0.89       -1.60      3.00 o
 
